# Supplementary material for: Capturing transient antibody conformations with DNA origami epitopes
Source: Nat Commun. 2020 Jun 19;11:3114. doi: 10.1038/s41467-020-16949-4 (PMC7305102; doi:10.1038/s41467-020-16949-4)
Supplement: Supplementary file 9 — Source Data [file 41467_2020_16949_MOESM9_ESM.xlsx]

## Sheet: Figure 1e
X	Y	X	Y
Distance（nm）	The height of Fab (nm)	Distance (nm)	The height of Fc (nm)
0	2.14	0	0.51
0.54	2.36	0.59	0.62
1.08	2.48	1.19	0.9
1.62	2.92	1.78	2.19
2.17	2.87	2.37	2.19
2.71	2.36	2.97	2.87
3.25	2.76	3.56	3.54
3.79	3.09	4.15	3.88
4.33	3.32	4.75	4.16
4.87	3.09	5.34	4.66
5.41	3.94	5.93	4.83
5.95	3.26	6.53	4.77
6.5	4.55	7.12	4.89
7.04	4.72	7.71	4.94
7.58	4.38	8.3	4.49
8.12	4.61	8.9	4.21
8.66	5	9.49	3.37
9.2	4.67	10.08	3.2
9.74	4.05	10.68	3.54
10.29	4.33	11.27	2.58
10.83	4.05	11.86	2.36
11.37	4.22	12.46	1.29
11.91	3.65	13.05	0.62
12.45	3.54	13.64	1.12
12.99	3.71	14.24	0.28
13.53	3.77	14.83	0
14.07	3.65
14.62	3.82
15.16	4.55
15.7	4.95
16.24	4.72
16.78	4.5
17.32	4.33
17.86	4.44
18.41	4.53
18.95	4.23
19.49	4.33
20.03	4.72
20.57	3.71
21.11	2.25
21.65	1.41
22.19	0.51
22.74	0.33
23.28	0.24
23.82	0.12
24.36	0

## Sheet: Figure 2c
X	Y
Distance （nm）	Measured Distance (nm)
3	3	3.1	4.8	4.9	4.8	4.9	5.4	5.5	4	3.4	4.7
5	5	7.4	4.3	5.7	5.9	6.6	5	6.8	5.7	5.2	6.8
8	8	9.2	7.8	9.3	7	7.5	8	9.6	7.8	7.2	7.4
10	10	11.1	8.9	10.1	8.5	11.3	9.3	9.8	9.2	9	9.8
16	16	12	10.2	12.9	10.2	13	11	10.5	11.5	10.51	9.8

## Sheet: Figure 3c
X	Y	Y
Time （s）	Normalized Intensity	fitting
0	0.84855	1
0.032	0.96971	1
0.064	1.12639	1
0.096	0.96698	1
0.128	1.00159	1
0.16	0.99157	1
0.192	0.97108	1
0.224	1.03667	1
0.256	1.01435	1
0.288	1.02847	1
0.32	1.14006	1
0.352	0.93236	1
0.384	0.96607	1
0.416	1.07811	1
0.448	0.96425	1
0.48	1.06673	1
0.512	1.01025	1
0.544	1.00114	1
0.576	1.00296	1
0.608	1.02482	1
0.64	0.93919	1
0.672	1.06399	1
0.704	0.99567	1
0.737	1.00478	1
0.769	1.02437	1
0.801	0.98975	1
0.833	1.03166	1
0.865	1.08631	1
0.897	1.03166	1
0.929	0.98565	1
0.961	1.00706	1
0.993	1.04942	1
1.025	1.05762	1
1.057	0.96242	1
1.089	0.89592	1
1.121	1.08039	1
1.153	1.01389	1
1.185	1.02255	1
1.217	1.08586	1
1.249	0.99886	1
1.281	1.1601	1
1.313	1.16101	1
1.345	0.98975	1
1.377	1.08996	1
1.409	1.0895	1
1.441	1.02346	1
1.473	0.92553	1
1.505	1.01845	1
1.537	0.98201	1
1.569	1.19927	1
1.601	0.95104	1
1.633	1.00979	1
1.665	1.06126	1
1.697	0.99977	1
1.729	1.01161	1
1.761	1.02118	1
1.793	1.13915	1
1.825	1.07857	1
1.857	1.0394	1
1.889	1.06035	1
1.921	0.96333	1
1.953	1.00752	1
1.985	0.94921	1
2.017	0.96333	1
2.049	1.07675	1
2.081	0.92963	1
2.113	0.97745	1
2.146	0.9105	1
2.178	1.01617	1
2.21	1.00797	1
2.242	0.93236	1
2.274	0.8358	1
2.306	0.91232	1
2.338	1.10134	1
2.37	0.90959	1
2.402	1.05261	1
2.434	0.99522	1
2.466	0.95605	1
2.498	1.05215	1
2.53	1.00296	1
2.562	1.02847	1
2.594	0.91187	1
2.626	0.98019	1
2.658	0.9524	1
2.69	1.02209	1
2.722	1.08586	1
2.754	0.9401	1
2.786	1.02665	1
2.818	1.01617	1
2.85	0.97017	1
2.882	0.84901	1
2.914	1.04578	1
2.946	1.03302	1
2.978	1.04578	1
3.01	0.97745	1
3.042	0.99841	1
3.074	0.98429	1
3.106	1.05033	1
3.138	0.99294	1
3.17	1.01799	1
3.202	1.00205	1
3.234	1.05488	1
3.266	0.94876	1
3.298	1.00706	1
3.33	0.9064	1
3.362	0.97381	1
3.394	0.99658	1
3.426	1.01389	1
3.458	0.9187	1
3.49	1.05898	1
3.522	1.11546	1
3.555	0.9688	1
3.587	1.07994	1
3.619	1.0394	1
3.651	0.98383	1
3.683	0.89501	1
3.715	0.99704	1
3.747	1.1396	1
3.779	0.95559	1
3.811	0.99066	1
3.843	0.93509	1
3.875	1.04942	1
3.907	0.97335	1
3.939	1.02027	1
3.971	1.0558	1
4.003	0.98702	1
4.035	0.95923	1
4.067	0.8982	1
4.099	0.93692	1
4.131	1.0148	1
4.163	1.04532	1
4.195	0.94329	1
4.227	1.01298	1
4.259	0.90959	1
4.291	0.86131	1
4.323	1.04532	1
4.355	1.01799	1
4.387	0.96607	1
4.419	0.95832	1
4.451	0.96516	1
4.483	1.09588	1
4.515	0.96425	1
4.547	0.91187	1
4.579	1.03393	1
4.611	1.01799	1
4.643	1.0895	1
4.675	1.00205	1
4.707	0.97472	1
4.739	0.97108	1
4.771	0.95787	1
4.803	0.89319	1
4.835	0.90868	1
4.867	0.91323	1
4.899	0.93783	1
4.931	0.88271	1
4.964	0.95741	1
4.996	1.08176	1
5.028	1.0066	1
5.06	0.9729	1
5.092	1.06491	1
5.124	0.96834	1
5.156	1.08722	1
5.188	0.95605	1
5.22	0.94329	1
5.252	1.02619	1
5.284	1.05625	1
5.316	0.99932	1
5.348	0.97882	1
5.38	0.96151	1
5.412	0.99294	1
5.444	0.9064	1
5.476	1.03074	1
5.508	0.97108	1
5.54	1.08495	1
5.572	0.90503	1
5.604	1.00114	1
5.636	0.90503	1
5.668	0.99431	1
5.7	1.04578	1
5.732	1.09907	1
5.764	0.99795	1
5.796	1.07356	1
5.828	0.95878	1
5.86	0.93646	1
5.892	1.06992	1
5.924	0.97609	1
5.956	1.03621	1
5.988	0.95514	1
6.02	0.93646	1
6.052	0.99431	1
6.084	0.94967	1
6.116	0.98292	1
6.148	1.00979	1
6.18	0.87679	1
6.212	0.84445	1
6.244	0.95422	1
6.276	0.91004	1
6.308	0.99112	1
6.34	0.97609	1
6.373	0.86814	1
6.405	1.04942	1
6.437	1.11	1
6.469	0.90458	1
6.501	0.93464	1
6.533	0.98246	1
6.565	0.93919	1
6.597	1.02665	1
6.629	1.01253	1
6.661	0.40856	0.537
6.693	0.53883	0.537
6.725	0.46732	0.537
6.757	0.54247	0.537
6.789	0.51105	0.537
6.821	0.47734	0.537
6.853	0.58438	0.537
6.885	0.56069	0.537
6.917	0.51469	0.537
6.949	0.63858	0.537
6.981	0.65953	0.537
7.013	0.53245	0.537
7.045	0.46641	0.537
7.077	0.67866	0.537
7.109	0.4409	0.537
7.141	0.55204	0.537
7.173	0.53883	0.537
7.205	0.52334	0.537
7.237	0.59212	0.537
7.269	0.49146	0.537
7.301	0.58347	0.537
7.333	0.52471	0.537
7.365	0.59986	0.537
7.397	0.44864	0.537
7.429	0.46276	0.537
7.461	0.54521	0.537
7.493	0.54247	0.537
7.525	0.48417	0.537
7.557	0.47962	0.537
7.589	0.62309	0.537
7.621	0.55978	0.537
7.653	0.52699	0.537
7.685	0.4286	0.537
7.717	0.55022	0.537
7.749	0.54111	0.537
7.781	0.53655	0.537
7.814	0.54931	0.537
7.846	0.48736	0.537
7.878	0.53883	0.537
7.91	0.51879	0.537
7.942	0.57846	0.537
7.974	0.54338	0.537
8.006	0.50877	0.537
8.038	0.56707	0.537
8.07	0.47962	0.537
8.102	0.58256	0.537
8.134	0.54839	0.537
8.166	0.4532	0.537
8.198	0.49283	0.537
8.23	0.52653	0.537
8.262	0.61262	0.537
8.294	0.58893	0.537
8.326	0.58893	0.537
8.358	0.43635	0.537
8.39	0.50786	0.537
8.422	0.57982	0.537
8.454	0.54703	0.537
8.486	0.49055	0.537
8.518	0.63539	0.537
8.55	0.46504	0.537
8.582	0.61899	0.537
8.614	0.57754	0.537
8.646	0.44728	0.537
8.678	0.56707	0.537
8.71	0.50285	0.537
8.742	0.54293	0.537
8.774	0.56388	0.537
8.806	0.57299	0.537
8.838	0.624	0.537
8.87	0.59349	0.537
8.902	0.51196	0.537
8.934	0.46869	0.537
8.966	0.5821	0.537
8.998	0.54065	0.537
9.03	0.51013	0.537
9.062	0.55113	0.537
9.094	0.61854	0.537
9.126	0.55841	0.537
9.158	0.61353	0.537
9.19	0.55978	0.537
9.223	0.62856	0.537
9.255	0.47871	0.537
9.287	0.55295	0.537
9.319	0.51833	0.537
9.351	0.4655	0.537
9.383	0.49192	0.537
9.415	0.59075	0.537
9.447	0.37167	0.537
9.479	0.47415	0.537
9.511	0.57345	0.537
9.543	0.53473	0.537
9.575	0.4778	0.537
9.607	0.49283	0.537
9.639	0.48645	0.537
9.671	0.57527	0.537
9.703	0.56297	0.537
9.735	0.52517	0.537
9.767	0.45775	0.537
9.799	0.53473	0.537
9.831	0.45502	0.537
9.863	0.56889	0.537
9.895	0.52425	0.537
9.927	0.59531	0.537
9.959	0.48053	0.537
9.991	0.59303	0.537
10.023	0.59258	0.537
10.055	0.58802	0.537
10.087	0.50877	0.537
10.119	0.58392	0.537
10.151	0.53564	0.537
10.183	0.49237	0.537
10.215	0.69278	0.537
10.247	0.51788	0.537
10.279	0.47916	0.537
10.311	0.58848	0.537
10.343	0.60761	0.537
10.375	0.56616	0.537
10.407	0.54885	0.537
10.439	0.59121	0.537
10.471	0.5821	0.537
10.503	0.45639	0.537
10.535	0.51742	0.537
10.567	0.42314	0.342
10.599	0.33159	0.342
10.632	0.39991	0.342
10.664	0.37668	0.342
10.696	0.32612	0.342
10.728	0.33887	0.342
10.76	0.39034	0.342
10.792	0.39399	0.342
10.824	0.31382	0.342
10.856	0.40173	0.342
10.888	0.30426	0.342
10.92	0.29105	0.342
10.952	0.31246	0.342
10.984	0.40128	0.342
11.016	0.33842	0.342
11.048	0.32931	0.342
11.08	0.33887	0.342
11.112	0.35072	0.342
11.144	0.30471	0.342
11.176	0.32157	0.342
11.208	0.32931	0.342
11.24	0.28376	0.342
11.272	0.37349	0.342
11.304	0.34981	0.342
11.336	0.35254	0.342
11.368	0.34115	0.342
11.4	0.43088	0.342
11.432	0.33523	0.342
11.464	0.35709	0.342
11.496	0.29743	0.342
11.528	0.30153	0.342
11.56	0.35801	0.342
11.592	0.3161	0.342
11.624	0.36711	0.342
11.656	0.42268	0.342
11.688	0.34798	0.342
11.72	0.25552	0.342
11.752	0.31155	0.342
11.784	0.35299	0.342
11.816	0.33979	0.342
11.848	0.36484	0.342
11.88	0.30107	0.342
11.912	0.32111	0.342
11.944	0.27101	0.342
11.976	0.41813	0.342
12.008	0.34206	0.342
12.041	0.27921	0.342
12.073	0.3366	0.342
12.105	0.3407	0.342
12.137	0.30699	0.342
12.169	0.29059	0.342
12.201	0.34798	0.342
12.233	0.38716	0.342
12.265	0.28513	0.342
12.297	0.3908	0.342
12.329	0.33842	0.342
12.361	0.3785	0.342
12.393	0.41403	0.342
12.425	0.30608	0.342
12.457	0.42177	0.342
12.489	0.40537	0.342
12.521	0.31428	0.342
12.553	0.32977	0.342
12.585	0.33614	0.342
12.617	0.38306	0.342
12.649	0.36028	0.342
12.681	0.33705	0.342
12.713	0.40537	0.342
12.745	0.30654	0.342
12.777	0.4286	0.342
12.809	0.35755	0.342
12.841	0.31929	0.342
12.873	0.30153	0.342
12.905	0.38169	0.342
12.937	0.27875	0.342
12.969	0.33341	0.342
13.001	0.42633	0.342
13.033	0.38306	0.342
13.065	0.48691	0.342
13.097	0.35117	0.342
13.129	0.35846	0.342
13.161	0.39262	0.342
13.193	0.29697	0.342
13.225	0.399	0.342
13.257	0.3366	0.342
13.289	0.30654	0.342
13.321	0.40173	0.342
13.353	0.27693	0.342
13.385	0.32157	0.342
13.417	0.37896	0.342
13.449	0.44819	0.342
13.482	0.22774	0.342
13.514	0.29105	0.342
13.546	0.33751	0.342
13.578	0.29196	0.342
13.61	0.39854	0.342
13.642	0.35391	0.342
13.674	0.32931	0.342
13.706	0.33341	0.342
13.738	0.31883	0.342
13.77	0.4286	0.342
13.802	0.39353	0.342
13.834	0.47825	0.342
13.866	0.38716	0.342
13.898	0.34343	0.342
13.93	0.40492	0.342
13.962	0.44363	0.342
13.994	0.25689	0.342
14.026	0.3785	0.342
14.058	0.37531	0.342
14.09	0.36666	0.342
14.122	0.35482	0.342
14.154	0.31838	0.342
14.186	0.25461	0.342
14.218	0.28786	0.342
14.25	0.25233	0.342
14.282	0.37896	0.342
14.314	0.3325	0.342
14.346	0.31291	0.342
14.378	0.39809	0.342
14.41	0.42223	0.342
14.442	0.28832	0.342
14.474	0.43954	0.342
14.506	0.25826	0.342
14.538	0.2701	0.342
14.57	0.26235	0.342
14.602	0.40537	0.342
14.634	0.29834	0.342
14.666	0.43134	0.342
14.698	0.30972	0.342
14.73	0.31656	0.342
14.762	0.31018	0.342
14.794	0.42678	0.342
14.826	0.29287	0.342
14.858	0.36848	0.342
14.891	0.28285	0.342
14.923	0.40128	0.342
14.955	0.36985	0.342
14.987	0.39125	0.342
15.019	0.34206	0.342
15.051	0.31656	0.342
15.083	0.26144	0.342
15.115	0.41448	0.342
15.147	0.27693	0.342
15.179	0.25097	0.342
15.211	0.30107	0.342
15.243	0.3703	0.342
15.275	0.38989	0.342
15.307	0.37577	0.342
15.339	0.35254	0.342
15.371	0.44363	0.342
15.403	0.38943	0.342
15.435	0.32157	0.342
15.467	0.37805	0.342
15.499	0.33478	0.342
15.531	0.35709	0.342
15.563	0.30016	0.342
15.595	0.36484	0.342
15.627	0.30745	0.342
15.659	0.31701	0.342
15.691	0.34571	0.342
15.723	0.40765	0.342
15.755	0.39672	0.342
15.787	0.35937	0.342
15.819	0.36939	0.342
15.851	0.25507	0.342
15.883	0.28148	0.342
15.915	0.35482	0.342
15.947	0.38397	0.342
15.979	0.37076	0.342
16.011	0.32293	0.342
16.043	0.40492	0.342
16.075	0.33887	0.342
16.107	0.37805	0.342
16.139	0.31747	0.342
16.171	0.4286	0.342
16.203	0.29834	0.342
16.235	0.2373	0.342
16.267	0.28558	0.342
16.3	0.36985	0.342
16.332	0.29469	0.342
16.364	0.30745	0.342
16.396	0.42086	0.342
16.428	0.40082	0.342
16.46	0.312	0.342
16.492	0.33751	0.342
16.524	0.45502	0.342
16.556	0.33295	0.342
16.588	0.38488	0.342
16.62	0.30699	0.342
16.652	0.4614	0.342
16.684	0.34571	0.342
16.716	0.38852	0.342
16.748	0.26281	0.342
16.78	0.35482	0.342
16.812	0.30927	0.342
16.844	0.37622	0.342
16.876	0.37941	0.342
16.908	0.40947	0.342
16.94	0.24231	0.342
16.972	0.23047	0.342
17.004	0.18356	0.342
17.036	0.24459	0.342
17.068	0.25962	0.342
17.1	0.26964	0.342
17.132	0.24095	0.342
17.164	0.2373	0.342
17.196	0.30927	0.342
17.228	0.36666	0.342
17.26	0.33933	0.342
17.292	0.40537	0.342
17.324	0.36028	0.342
17.356	0.38442	0.342
17.388	0.31929	0.342
17.42	0.31428	0.342
17.452	0.29469	0.342
17.484	0.26919	0.342
17.516	0.3949	0.342
17.548	0.30107	0.342
17.58	0.36393	0.342
17.612	0.25416	0.342
17.644	0.29242	0.342
17.676	0.30563	0.342
17.709	0.35573	0.342
17.741	0.35436	0.342
17.773	0.31883	0.342
17.805	0.30745	0.342
17.837	0.34206	0.342
17.869	0.32157	0.342
17.901	0.31929	0.342
17.933	0.35664	0.342
17.965	0.34707	0.342
17.997	0.31565	0.342
18.029	0.44045	0.342
18.061	0.41221	0.342
18.093	0.30061	0.342
18.125	0.29469	0.342
18.157	0.40173	0.342
18.189	0.24231	0.342
18.221	0.33295	0.342
18.253	0.32293	0.342
18.285	0.28057	0.342
18.317	0.32885	0.342
18.349	0.31747	0.342
18.381	0.26235	0.342
18.413	0.21954	0.342
18.445	0.3867	0.342
18.477	0.36119	0.342
18.509	0.32248	0.342
18.541	0.35345	0.342
18.573	0.28786	0.342
18.605	0.35983	0.342
18.637	0.32977	0.342
18.669	0.33478	0.342
18.701	0.48827	0.342
18.733	0.41084	0.342
18.765	0.2291	0.342
18.797	0.37258	0.342
18.829	0.35482	0.342
18.861	0.30745	0.342
18.893	0.30836	0.342
18.925	0.30745	0.342
18.957	0.43726	0.342
18.989	0.21362	0.342
19.021	0.37759	0.342
19.053	0.30563	0.342
19.085	0.32931	0.342
19.118	0.30244	0.342
19.15	0.39854	0.342
19.182	0.39353	0.342
19.214	0.42223	0.342
19.246	0.48873	0.342
19.278	0.38579	0.342
19.31	0.28285	0.342
19.342	0.29834	0.342
19.374	0.39034	0.342
19.406	0.25051	0.342
19.438	0.46003	0.342
19.47	0.31382	0.342
19.502	0.45092	0.342
19.534	0.29697	0.342
19.566	0.21817	0.342
19.598	0.34981	0.342
19.63	0.3662	0.342
19.662	0.35482	0.342
19.694	0.27875	0.342
19.726	0.13983	0.133
19.758	0.10476	0.133
19.79	0.16944	0.133
19.822	0.23594	0.133
19.854	0.20997	0.133
19.886	0.17855	0.133
19.918	0.14029	0.133
19.95	0.16898	0.133
19.982	0.19813	0.133
20.014	0.20269	0.133
20.046	0.30244	0.133
20.078	0.20861	0.133
20.11	0.24277	0.133
20.142	0.18993	0.133
20.174	0.17627	0.133
20.206	0.21089	0.133
20.238	0.18675	0.133
20.27	0.20724	0.133
20.302	0.1166	0.133
20.334	0.22455	0.133
20.366	0.16944	0.133
20.398	0.29788	0.133
20.43	0.13391	0.133
20.462	0.20041	0.133
20.494	0.16807	0.133
20.526	0.2077	0.133
20.559	0.09201	0.133
20.591	0.03689	0.133
20.623	0.22774	0.133
20.655	0.10613	0.133
20.687	0.14803	0.133
20.719	0.11569	0.133
20.751	0.1248	0.133
20.783	0.11797	0.133
20.815	0.11159	0.133
20.847	0.24231	0.133
20.879	0.18401	0.133
20.911	0.16443	0.133
20.943	0.20633	0.133
20.975	0.21225	0.133
21.007	0.16488	0.133
21.039	0.12936	0.133
21.071	0.09383	0.133
21.103	0.1084	0.133
21.135	0.10157	0.133
21.167	0.1166	0.133
21.199	0.13072	0.133
21.231	0.15714	0.133
21.263	0.11114	0.133
21.295	0.1289	0.133
21.327	0.09201	0.133
21.359	0.2291	0.133
21.391	0.14484	0.133
21.423	0.13664	0.133
21.455	0.16762	0.133
21.487	0.16807	0.133
21.519	0.17581	0.133
21.551	0.16443	0.133
21.583	0.12799	0.133
21.615	0.10795	0.133
21.647	0.1002	0.133
21.679	0.16352	0.133
21.711	0.2077	0.133
21.743	0.12617	0.133
21.775	0.14803	0.133
21.807	0.13437	0.133
21.839	0.20178	0.133
21.871	0.1494	0.133
21.903	0.14621	0.133
21.935	0.09519	0.133
21.968	0.11524	0.133
22	0.21954	0.133
22.032	0.20861	0.133
22.064	0.14666	0.133
22.096	0.08654	0.133
22.128	0.17946	0.133
22.16	0.15942	0.133
22.192	0.1166	0.133
22.224	0.17809	0.133
22.256	0.16169	0.133
22.288	0.09747	0.133
22.32	0.09793	0.133
22.352	0.12844	0.133
22.384	0.1576	0.133
22.416	0.10203	0.133
22.448	0.11159	0.133
22.48	0.11751	0.133
22.512	0.20451	0.133
22.544	0.12936	0.133
22.576	0.25507	0.133
22.608	0.14302	0.133
22.64	0.17673	0.133
22.672	0.16534	0.133
22.704	0.16989	0.133
22.736	0.08563	0.133
22.768	0.1576	0.133
22.8	0.10157	0.133
22.832	0.08563	0.133
22.864	0.1207	0.133
22.896	0.12389	0.133
22.928	0.11524	0.133
22.96	0.15577	0.133
22.992	0.13983	0.133
23.024	0.19358	0.133
23.056	0.14894	0.133
23.088	0.15304	0.133
23.12	0.15441	0.133
23.152	0.08609	0.133
23.184	0.17217	0.133
23.216	0.1453	0.133
23.248	0.16124	0.133
23.28	0.18902	0.133
23.312	0.15441	0.133
23.344	0.13528	0.133
23.377	0.17991	0.133
23.409	0.16989	0.133
23.441	0.16033	0.133
23.473	0.13619	0.133
23.505	0.08199	0.133
23.537	0.09838	0.133
23.569	0.19631	0.133
23.601	0.11296	0.133
23.633	0.1002	0.133
23.665	0.15395	0.133
23.697	0.18583	0.133
23.729	0.06969	0.133
23.761	0.24459	0.133
23.793	0.15896	0.133
23.825	0.20952	0.133
23.857	0.14803	0.133
23.889	0.13118	0.133
23.921	0.10066	0.133
23.953	0.133	0.133
23.985	0.11205	0.133
24.017	0.1831	0.133
24.049	0.10931	0.133
24.081	0.18902	0.133
24.113	0.12571	0.133
24.145	0.18629	0.133
24.177	0.11751	0.133
24.209	0.21225	0.133
24.241	0.19586	0.133
24.273	0.1289	0.133
24.305	0.21271	0.133
24.337	0.07925	0.133
24.369	0.13391	0.133
24.401	0.14211	0.133
24.433	0.12161	0.133
24.465	0.14029	0.133
24.497	0.16807	0.133
24.529	0.16078	0.133
24.561	0.10294	0.133
24.593	0.07379	0.133
24.625	0.14666	0.133
24.657	0.15532	0.133
24.689	0.18902	0.133
24.721	0.11569	0.133
24.753	0.17171	0.133
24.786	0.12252	0.133
24.818	0.14757	0.133
24.85	0.10385	0.133
24.882	0.14849	0.133
24.914	0.12526	0.133
24.946	0.12981	0.133
24.978	0.10294	0.133
25.01	0.1412	0.133
25.042	0.14849	0.133
25.074	0.17627	0.133
25.106	0.07105	0.133
25.138	0.12207	0.133
25.17	0.1371	0.133
25.202	0.16397	0.133
25.234	0.14393	0.133
25.266	0.12161	0.133
25.298	0.06969	0.133
25.33	0.14666	0.133
25.362	0.05921	0.133
25.394	0.12708	0.133
25.426	0.17308	0.133
25.458	0.15942	0.133
25.49	0.1453	0.133
25.522	0.1207	0.133
25.554	0.1371	0.133
25.586	0.11979	0.133
25.618	0.21681	0.133
25.65	0.12708	0.133
25.682	0.23639	0.133
25.714	0.07105	0.133
25.746	0.03689	0.133
25.778	0.10886	0.133
25.81	0.15258	0.133
25.842	0.0911	0.133
25.874	0.11888	0.133
25.906	0.11341	0.133
25.938	0.11068	0.133
25.97	0.11569	0.133
26.002	0.20087	0.133
26.034	0.05602	0.133
26.066	0.18857	0.133
26.098	0.16625	0.133
26.13	0.08107	0.133
26.162	0.12936	0.133
26.194	0.11706	0.133
26.227	0.12116	0.133
26.259	0.04737	0.133
26.291	0.16443	0.133
26.323	0.06513	0.133
26.355	0.18993	0.133
26.387	0.16397	0.133
26.419	0.14666	0.133
26.451	0.17263	0.133
26.483	0.10749	0.133
26.515	0.10704	0.133
26.547	0.09064	0.133
26.579	0.14211	0.133
26.611	0.10476	0.133
26.643	0.13118	0.133
26.675	0.17308	0.133
26.707	0.13482	0.133
26.739	0.08244	0.133
26.771	0.03325	0.133
26.803	0.14302	0.133
26.835	0.10567	0.133
26.867	0.11205	0.133
26.899	0.179	0.133
26.931	0.06878	0.133
26.963	0.18492	0.133
26.995	0.09747	0.133
27.027	0.07515	0.133
27.059	0.03963	0.133
27.091	0.05557	0.133
27.123	0.12799	0.133
27.155	0.11341	0.133
27.187	0.14029	0.133
27.219	0.15395	0.133
27.251	0.12025	0.133
27.283	0.10567	0.133
27.315	0.13573	0.133
27.347	0.18902	0.133
27.379	0.10476	0.133
27.411	0.09884	0.133
27.443	0.07197	0.133
27.475	0.10294	0.133
27.507	0.07789	0.133
27.539	0.17855	0.133
27.571	0.16124	0.133
27.603	0.13755	0.133
27.636	0.05056	0.133
27.668	0.2036	0.133
27.7	0.11068	0.133
27.732	0.08927	0.133
27.764	0.03826	0.133
27.796	0.10294	0.133
27.828	0.14621	0.133
27.86	0.1043	0.133
27.892	0.14439	0.133
27.924	0.05557	0.133
27.956	0.20223	0.133
27.988	0.16306	0.133
28.02	0.10567	0.133
28.052	0.18082	0.133
28.084	0.15258	0.133
28.116	0.12844	0.133
28.148	0.12844	0.133
28.18	0.18948	0.133
28.212	0.14666	0.133
28.244	0.09246	0.133
28.276	0.12708	0.133
28.308	0.13573	0.133
28.34	0.1749	0.133
28.372	0.15258	0.133
28.404	0.14029	0.133
28.436	0.11478	0.133
28.468	0.10157	0.133
28.5	0.14575	0.133
28.532	0.13482	0.133
28.564	0.13892	0.133
28.596	0.09793	0.133
28.628	0.07424	0.133
28.66	0.11387	0.133
28.692	0.0829	0.133
28.724	0.11888	0.133
28.756	0.13209	0.133
28.788	0.16169	0.133
28.82	0.11706	0.133
28.852	0.10522	0.133
28.884	0.10567	0.133
28.916	0.13391	0.133
28.948	0.17673	0.133
28.98	0.15623	0.133
29.012	0.19267	0.133
29.045	0.08199	0.133
29.077	0.05921	0.133
29.109	0.12799	0.133
29.141	0.19859	0.133
29.173	0.08244	0.133
29.205	0.15395	0.133
29.237	0.17399	0.133
29.269	0.07242	0.133
29.301	0.01776	0.133
29.333	0.15668	0.133
29.365	0.15304	0.133
29.397	0.17718	0.133
29.429	0.1749	0.133
29.461	0.13072	0.133
29.493	0.11797	0.133
29.525	0.16306	0.133
29.557	0.18766	0.133
29.589	0.07288	0.133
29.621	0.08517	0.133
29.653	0.15805	0.133
29.685	0.14484	0.133
29.717	0.09611	0.133
29.749	0.22637	0.133
29.781	0.16261	0.133
29.813	0.16306	0.133
29.845	0.1043	0.133
29.877	0.13345	0.133
29.909	0.1084	0.133
29.941	0.07333	0.133
29.973	0.13118	0.133
30.005	0.15577	0.133
30.037	0.13619	0.133
30.069	0.18037	0.133
30.101	0.05602	0.133
30.133	0.12161	0.133
30.165	0.17308	0.133
30.197	0.13482	0.133
30.229	0.08517	0.133
30.261	0.08016	0.133
30.293	0.11615	0.133
30.325	0.15213	0.133
30.357	0.18174	0.133
30.389	0.10749	0.133
30.421	0.15896	0.133
30.454	0.15623	0.133
30.486	0.12844	0.133
30.518	0.15805	0.133
30.55	0.13482	0.133
30.582	0.1125	0.133
30.614	0.10613	0.133
30.646	0.11797	0.133
30.678	0.11478	0.133
30.71	0.15896	0.133
30.742	0.18356	0.133
30.774	0.10704	0.133
30.806	0.08517	0.133
30.838	0.10795	0.133
30.87	0.08745	0.133
30.902	0.10476	0.133
30.934	0.04008	0.133
30.966	0.10066	0.133
30.998	0.08973	0.133
31.03	0.15167	0.133
31.062	0.11979	0.133
31.094	0.15486	0.133
31.126	0.08381	0.133
31.158	0.15441	0.133
31.19	0.1535	0.133
31.222	0.16124	0.133
31.254	0.09292	0.133
31.286	0.10613	0.133
31.318	0.17171	0.133
31.35	0.04327	0.133
31.382	0.11478	0.133
31.414	0.18902	0.133
31.446	0.06422	0.133
31.478	0.2496	0.133
31.51	0.13345	0.133
31.542	0.20724	0.133
31.574	0.13664	0.133
31.606	0.13801	0.133
31.638	0.09702	0.133
31.67	0.11934	0.133
31.702	0.0419	0.133
31.734	0.10931	0.133
31.766	0.14894	0.133
31.798	0.10749	0.133
31.83	0.13983	0.133
31.863	0.09884	0.133
31.895	0.15304	0.133
31.927	0.14348	0.133
31.959	0.11842	0.133
31.991	0.13573	0.133
32.023	0.15441	0.133
32.055	0.1412	0.133
32.087	0.19813	0.133
32.119	0.15851	0.133
32.151	0.09246	0.133
32.183	0.15577	0.133
32.215	0.13345	0.133
32.247	0.11023	0.133
32.279	0.17308	0.133
32.311	0.13573	0.133
32.343	0.16215	0.133
32.375	0.09702	0.133
32.407	0.11751	0.133
32.439	0.1289	0.133
32.471	0.1289	0.133
32.503	0.12343	0.133
32.535	0.13619	0.133
32.567	0.0287	0.133
32.599	0.10339	0.133
32.631	0.18629	0.133
32.663	0.10886	0.133
32.695	0.14575	0.133
32.727	0.13664	0.133
32.759	0.09292	0.133
32.791	0.15258	0.133
32.823	0.17263	0.133
32.855	0.10157	0.133
32.887	0.14439	0.133
32.919	0.11934	0.133
32.951	0.14211	0.133
32.983	0.12116	0.133
33.015	0.1576	0.133
33.047	0.12298	0.133
33.079	0.07606	0.133
33.111	0.15532	0.133
33.143	0.11615	0.133
33.175	0.1084	0.133
33.207	0.08107	0.133
33.239	0.11387	0.133
33.271	0.13072	0.133
33.304	0.09519	0.133
33.336	0.11205	0.133
33.368	0.05511	0.133
33.4	0.15213	0.133
33.432	0.087	0.133
33.464	0.08426	0.133
33.496	0.13573	0.133
33.528	0.17263	0.133
33.56	0.07698	0.133
33.592	0.08882	0.133
33.624	0.14393	0.133
33.656	0.08791	0.133
33.688	0.06286	0.133
33.72	0.13664	0.133
33.752	0.11524	0.133
33.784	0.08472	0.133
33.816	0.05967	0.133
33.848	0.1125	0.133
33.88	0.10977	0.133
33.912	0.03234	0.133
33.944	0.16762	0.133
33.976	0.16534	0.133
34.008	0.1494	0.133
34.04	0.1371	0.133
34.072	0.20223	0.133
34.104	0.10613	0.133
34.136	0.20542	0.133
34.168	0.00683	0.133
34.2	0.08016	0.133
34.232	0.12708	0.133
34.264	0.09702	0.133
34.296	0.0747	0.133
34.328	0.08654	0.133
34.36	0.12799	0.133
34.392	0.05511	0.133
34.424	0.21271	0.133
34.456	0.10385	0.133
34.488	0.08745	0.133
34.52	0.14757	0.133
34.552	0.19677	0.133
34.584	0.17855	0.133
34.616	0.14348	0.133
34.648	0.11159	0.133
34.68	0.06604	0.133
34.713	0.09838	0.133
34.745	0.21681	0.133
34.777	0.10931	0.133
34.809	0.15486	0.133
34.841	0.20405	0.133
34.873	0.23412	0.133
34.905	0.12207	0.133
34.937	0.13847	0.133
34.969	0.1708	0.133
35.001	0.12025	0.133
35.033	0.16352	0.133
35.065	0.1289	0.133
35.097	0.07789	0.133
35.129	0.15213	0.133
35.161	0.12298	0.133
35.193	0.11615	0.133
35.225	0.14211	0.133
35.257	0.1412	0.133
35.289	0.11979	0.133
35.321	0.0829	0.133
35.353	0.11569	0.133
35.385	0.15076	0.133
35.417	0.19039	0.133
35.449	0.0911	0.133
35.481	0.15122	0.133
35.513	0.13983	0.133
35.545	0.10339	0.133
35.577	0.2159	0.133
35.609	0.12981	0.133
35.641	0.16397	0.133
35.673	0.09337	0.133
35.705	0.12753	0.133
35.737	0.06832	0.133
35.769	0.11068	0.133
35.801	0.0624	0.133
35.833	0.18629	0.133
35.865	0.20132	0.133
35.897	0.20724	0.133
35.929	0.09337	0.133
35.961	0.14029	0.133
35.993	0.21726	0.133
36.025	0.15668	0.133
36.057	0.25097	0.133
36.089	0.21544	0.133
36.122	0.1043	0.133
36.154	0.14302	0.133
36.186	0.08791	0.133
36.218	0.09155	0.133
36.25	0.11797	0.133
36.282	0.12981	0.133
36.314	0.06787	0.133
36.346	0.08381	0.133
36.378	0.1002	0.133
36.41	0.08927	0.133
36.442	0.15076	0.133
36.474	0.13619	0.133
36.506	0.14666	0.133
36.538	0.14256	0.133
36.57	0.09838	0.133
36.602	0.19586	0.133
36.634	0.10658	0.133
36.666	0.07105	0.133
36.698	0.02277	0.133
36.73	0.07743	0.133
36.762	0.12161	0.133
36.794	0.11842	0.133
36.826	0.04236	0.133
36.858	0.14348	0.133
36.89	0.1667	0.133
36.922	0.03279	0.133
36.954	0.10704	0.133
36.986	0.15441	0.133
37.018	0.08062	0.133
37.05	0.10522	0.133
37.082	0.0665	0.133
37.114	0.1289	0.133
37.146	0.08016	0.133
37.178	0.1412	0.133
37.21	0.09474	0.133
37.242	0.09747	0.133
37.274	0.13027	0.133
37.306	0.08153	0.133
37.338	0.20087	0.133
37.37	0.14985	0.133
37.402	0.1289	0.133
37.434	0.08609	0.133
37.466	0.13528	0.133
37.498	0.09246	0.133
37.531	0.07925	0.133
37.563	0.13072	0.133
37.595	0.18174	0.133
37.627	0.1248	0.133
37.659	0.1002	0.133
37.691	0.18993	0.133
37.723	0.16989	0.133
37.755	0.19813	0.133
37.787	0.12389	0.133
37.819	0.12161	0.133
37.851	0.17308	0.133
37.883	0.15623	0.133
37.915	0.09428	0.133
37.947	0.16169	0.133
37.979	0.20588	0.133
38.011	0.10248	0.133
38.043	0.18538	0.133
38.075	0.1667	0.133
38.107	0.10339	0.133
38.139	0.1535	0.133
38.171	0.10294	0.133
38.203	0.15987	0.133
38.235	0.2291	0.133
38.267	0.15942	0.133
38.299	0.09383	0.133
38.331	0.12252	0.133
38.363	0.09201	0.133
38.395	0.05785	0.133
38.427	0.18811	0.133
38.459	0.07151	0.133
38.491	0.06832	0.133
38.523	0.04099	0.133
38.555	0.11751	0.133
38.587	0.13027	0.133
38.619	0.08836	0.133
38.651	0.11296	0.133
38.683	0.18219	0.133
38.715	0.17308	0.133
38.747	0.12617	0.133
38.779	0.09155	0.133
38.811	0.16807	0.133
38.843	0.09201	0.133
38.875	0.10339	0.133
38.907	0.08745	0.133
38.939	0.13254	0.133
38.972	0.09201	0.133
39.004	0.08381	0.133
39.036	0.12753	0.133
39.068	0.21954	0.133
39.1	0.10157	0.133
39.132	0.16807	0.133
39.164	0.12298	0.133
39.196	0.18401	0.133
39.228	0.10248	0.133
39.26	0.08836	0.133
39.292	0.09656	0.133
39.324	0.16169	0.133
39.356	0.12252	0.133
39.388	0.1084	0.133
39.42	0.12389	0.133
39.452	0.18082	0.133
39.484	0.11797	0.133
39.516	0.1872	0.133
39.548	0.10385	0.133
39.58	0.05192	0.133
39.612	0.15714	0.133
39.644	0.13437	0.133
39.676	0.17673	0.133
39.708	0.1708	0.133
39.74	0.11797	0.133
39.772	0.13573	0.133
39.804	0.15896	0.133
39.836	0.15896	0.133
39.868	0.14712	0.133
39.9	0.04965	0.133
39.932	0.15851	0.133
39.964	0.16261	0.133
39.996	0.19586	0.133
40.028	0.11706	0.133
40.06	0.11341	0.133
40.092	0.15441	0.133
40.124	0.10567	0.133
40.156	0.11706	0.133
40.188	0.15304	0.133
40.22	0.08745	0.133
40.252	0.10749	0.133
40.284	0.05147	0.133
40.316	0.19403	0.133
40.348	0.10704	0.133
40.381	0.06058	0.133
40.413	0.0706	0.133
40.445	0.16443	0.133
40.477	0.07379	0.133
40.509	0.16762	0.133
40.541	0.10886	0.133
40.573	0.11934	0.133
40.605	0.22273	0.133
40.637	0.08381	0.133
40.669	0.0747	0.133
40.701	0.08426	0.133
40.733	0.13847	0.133
40.765	0.16989	0.133
40.797	0.17946	0.133
40.829	0.10476	0.133
40.861	0.23821	0.133
40.893	0.20588	0.133
40.925	0.11296	0.133
40.957	0.11341	0.133
40.989	0.13482	0.133
41.021	0.17673	0.133
41.053	0.09793	0.133
41.085	0.15714	0.133
41.117	0.10977	0.133
41.149	0.12708	0.133
41.181	0.11341	0.133
41.213	0.13254	0.133
41.245	0.10977	0.133
41.277	0.1995	0.133
41.309	0.14985	0.133
41.341	0.10704	0.133
41.373	0.10749	0.133
41.405	0.16989	0.133
41.437	0.07743	0.133
41.469	0.10476	0.133
41.501	0.08609	0.133
41.533	0.10066	0.133
41.565	0.22182	0.133
41.597	0.14439	0.133
41.629	0.06377	0.133
41.661	0.18128	0.133
41.693	0.05238	0.133
41.725	0.08107	0.133
41.757	0.1248	0.133
41.79	0.18401	0.133
41.822	0.19176	0.133
41.854	0.1535	0.133
41.886	0.12207	0.133
41.918	0.14165	0.133
41.95	0.14757	0.133
41.982	0.14803	0.133
42.014	0.11023	0.133
42.046	0.09292	0.133
42.078	0.12116	0.133
42.11	0.1576	0.133
42.142	0.22592	0.133
42.174	0.12343	0.133
42.206	0.21908	0.133
42.238	0.13254	0.133
42.27	-0.00957	0
42.302	0.03006	0
42.334	0.04008	0
42.366	0.02095	0
42.398	0.05602	0
42.43	0.01913	0
42.462	0.11068	0
42.494	0.07652	0
42.526	0.00774	0
42.558	0.00683	0
42.59	0.00865	0
42.622	0.06787	0
42.654	0.05147	0
42.686	0.05967	0
42.718	0.03143	0
42.75	0.02596	0
42.782	0.02004	0
42.814	0.02642	0
42.846	0.05739	0
42.878	0.05284	0
42.91	0.0378	0
42.942	0.03735	0
42.974	0.000455	0
43.006	0.03963	0
43.038	0.01093	0
43.07	0.03416	0
43.102	0.01913	0
43.134	0.04327	0
43.166	0.01275	0
43.199	0.02141	0
43.231	0.01685	0
43.263	0.07652	0
43.295	0.01867	0
43.327	0.04099	0
43.359	0.01959	0
43.391	0.11341	0
43.423	0.12161	0
43.455	0.15441	0
43.487	0.02642	0
43.519	0.02551	0
43.551	0.02414	0
43.583	0.0501	0
43.615	0.11068	0
43.647	0.05284	0
43.679	0.04691	0
43.711	-0.01913	0
43.743	-0.02186	0
43.775	-0.03052	0
43.807	0.04008	0
43.839	0.02642	0
43.871	0.03416	0
43.903	0.05876	0
43.935	0.02551	0
43.967	0.02642	0
43.999	0.07698	0
44.031	0.03507	0
44.063	-0.00957	0
44.095	0.05921	0
44.127	0.03416	0
44.159	0.00547	0
44.191	0.000455	0
44.223	0.00547	0
44.255	-0.01822	0
44.287	0.04464	0
44.319	0.02004	0
44.351	0.00729	0
44.383	0.0911	0
44.415	0.01184	0
44.447	0.04874	0
44.479	0.00592	0
44.511	0.04828	0
44.543	0.04828	0
44.575	0.04099	0
44.608	0.00638	0
44.64	0.0287	0
44.672	-0.00364	0
44.704	0.01776	0
44.736	0.00729	0
44.768	0.01048	0
44.8	0.04464	0
44.832	0.02642	0
44.864	0.06559	0
44.896	0.02186	0
44.928	0.02505	0
44.96	0.03052	0
44.992	0.02915	0
45.024	0.06012	0
45.056	0.04373	0
45.088	0.05967	0
45.12	0.04327	0
45.152	0.01458	0
45.184	0.02277	0
45.216	0.02004	0
45.248	-0.0287	0
45.28	0.04874	0
45.312	0.00547	0
45.344	0.02733	0
45.376	0.01275	0
45.408	0.03097	0
45.44	0.1084	0
45.472	0.03598	0
45.504	0.04327	0
45.536	0.05375	0
45.568	0.05739	0
45.6	0.03325	0
45.632	0.00592	0
45.664	0.07105	0
45.696	0.02095	0
45.728	0.03917	0
45.76	0.04327	0
45.792	-0.000911	0
45.824	0.07652	0
45.856	-0.02778	0
45.888	0.04327	0
45.92	0.01731	0
45.952	0.0041	0
45.984	0.0246	0
46.016	-0.00455	0
46.049	0.0501	0
46.081	0.10795	0
46.113	0.0164	0
46.145	0.06741	0
46.177	0.07561	0
46.209	0.0082	0
46.241	0.00865	0
46.273	0.00865	0
46.305	0.03234	0
46.337	0.01913	0
46.369	-0.02368	0
46.401	0.04874	0
46.433	0.05648	0
46.465	0.000455	0
46.497	0.07606	0
46.529	0.08426	0
46.561	0.04008	0
46.593	-0.00228	0
46.625	0.04099	0
46.657	0.01321	0
46.689	0.03097	0
46.721	-0.00774	0
46.753	0.01913	0
46.785	0.01093	0
46.817	0.03872	0
46.849	-0.01366	0
46.881	0.05147	0
46.913	0.02642	0
46.945	0.0205	0
46.977	0.02596	0
47.009	0.0583	0
47.041	0.06286	0
47.073	0.04874	0
47.105	0.04691	0
47.137	0.00455	0
47.169	0.05101	0
47.201	0.05147	0
47.233	0.02733	0
47.265	0.00592	0
47.297	0.02323	0
47.329	0.00273	0
47.361	0.00273	0
47.393	0.04373	0
47.425	-0.01275	0
47.458	-0.0246	0
47.49	0.03052	0
47.522	0.01321	0
47.554	0.0378	0
47.586	0.07197	0
47.618	0.01139	0
47.65	0.04691	0
47.682	0.02232	0
47.714	0.04236	0
47.746	0.02095	0
47.778	0.04281	0
47.81	0.000911	0
47.842	-0.0041	0
47.874	0.05511	0
47.906	0.01503	0
47.938	0.04281	0
47.97	0.0164	0
48.002	0.04646	0
48.034	0.03234	0
48.066	0.02551	0
48.098	-0.01822	0
48.13	0.11159	0
48.162	0.01184	0
48.194	0.01549	0
48.226	0.05967	0
48.258	0.02961	0
48.29	0.03052	0
48.322	0.04099	0
48.354	0.03052	0
48.386	0.07606	0
48.418	0.03052	0
48.45	0.01184	0
48.482	0.03917	0
48.514	0.0246	0
48.546	-0.00501	0
48.578	0.04054	0
48.61	0.00364	0
48.642	0.02232	0
48.674	0.0123	0
48.706	0.01959	0
48.738	0.06012	0
48.77	0.01959	0
48.802	0.01776	0
48.834	0.02778	0
48.867	0.04464	0
48.899	0.04099	0
48.931	0.02596	0
48.963	-0.02095	0
48.995	0.04464	0
49.027	0.03371	0
49.059	0.09201	0
49.091	0.02277	0
49.123	0.02687	0
49.155	0.00592	0
49.187	0.03735	0
49.219	0.02687	0
49.251	0.05511	0
49.283	0.05693	0
49.315	0.01731	0
49.347	0.03371	0
49.379	0.01594	0
49.411	0.04509	0
49.443	0.03644	0
49.475	0.04509	0
49.507	0.04008	0
49.539	0.06787	0
49.571	0.02551	0
49.603	0.07242	0
49.635	-0.00683	0
49.667	0.03735	0
49.699	0.0164	0
49.731	0.07606	0
49.763	0.02368	0
49.795	0.04281	0
49.827	0.0205	0
49.859	0.00638	0
49.891	0.04874	0
49.923	0.04737	0
49.955	0.0542	0
49.987	0.03598	0
50.019	-0.00501	0
50.051	0.0123	0
50.083	0.04509	0
50.115	0.03507	0
50.147	0.03325	0
50.179	-0.01002	0
50.211	0.0583	0
50.243	0.03553	0
50.276	0.05739	0
50.308	0.01048	0
50.34	0.06696	0
50.372	-0.02141	0
50.404	0.02687	0
50.436	0.04054	0
50.468	0.02141	0
50.5	-0.01002	0
50.532	-0.00957	0
50.564	0.02915	0
50.596	0.03735	0
50.628	0.02961	0
50.66	0.05967	0
50.692	0.07971	0
50.724	0.02414	0
50.756	0.03917	0
50.788	0.06286	0
50.82	0.01959	0
50.852	0.02277	0
50.884	0.04008	0
50.916	0.04691	0
50.948	0.0246	0
50.98	0.02824	0
51.012	0	0
51.044	0.00957	0
51.076	0.04509	0
51.108	0.04054	0
51.14	0.05375	0
51.172	0.0041	0
51.204	0.01412	0
51.236	-0.01048	0
51.268	0.01685	0
51.3	0.06878	0
51.332	0.0164	0
51.364	0.04145	0
51.396	-0.00592	0
51.428	0.03416	0
51.46	0.03325	0
51.492	0.04919	0
51.524	0.00364	0
51.556	0.01913	0
51.588	0.0287	0
51.62	0.02505	0
51.652	0.03963	0
51.684	0.02642	0
51.717	0.04555	0
51.749	0.05329	0
51.781	0.03644	0
51.813	0.01822	0
51.845	-0.0287	0
51.877	0.03689	0
51.909	0.03006	0
51.941	0.06923	0
51.973	-0.00501	0
52.005	0.09747	0
52.037	0.0082	0
52.069	0.01275	0
52.101	0.03279	0
52.133	-0.01549	0
52.165	0.00137	0
52.197	0.04236	0
52.229	-0.000455	0
52.261	-0.01275	0
52.293	0.03006	0
52.325	0.05375	0
52.357	0.01321	0
52.389	0.02323	0
52.421	0.0246	0
52.453	0.02733	0
52.485	0.00455	0
52.517	0.00319	0
52.549	0.01913	0
52.581	0.00182	0
52.613	-0.0082	0
52.645	0.0624	0
52.677	0.01731	0
52.709	-0.00547	0
52.741	0.02642	0
52.773	0.05876	0
52.805	0.05693	0
52.837	0.04874	0
52.869	0.04236	0
52.901	0.07834	0
52.933	0.04464	0
52.965	0.03006	0
52.997	0.06513	0
53.029	0.03416	0
53.061	0.08153	0
53.093	0.02642	0
53.126	0.01184	0
53.158	0.07014	0
53.19	0.03416	0
53.222	0.00319	0
53.254	0.01867	0
53.286	0.06422	0
53.318	0.00683	0
53.35	0.00319	0
53.382	-0.01093	0
53.414	0.0082	0
53.446	0.04646	0
53.478	0.01412	0
53.51	0.04828	0
53.542	0.06923	0
53.574	0.02414	0
53.606	0.01594	0
53.638	0.06559	0
53.67	0.00455	0
53.702	0.03917	0
53.734	0.03188	0
53.766	0.02232	0
53.798	0.03917	0
53.83	0.0205	0
53.862	0.03963	0
53.894	0.06696	0
53.926	0.05284	0
53.958	0.06741	0
53.99	-0.01594	0
54.022	0.04373	0
54.054	0.03826	0
54.086	0.03097	0
54.118	0.06103	0
54.15	0.01594	0
54.182	0.06741	0
54.214	0.03826	0
54.246	0.046	0
54.278	0.03507	0
54.31	0.01184	0
54.342	-0.01002	0
54.374	0.03371	0
54.406	0.03644	0
54.438	0.02414	0
54.47	0.03553	0
54.502	0.0829	0
54.535	0.03143	0
54.567	0.03735	0
54.599	0.02687	0
54.631	0.02824	0
54.663	0.02551	0
54.695	-0.00228	0
54.727	-0.00638	0
54.759	-0.03826	0
54.791	-0.0287	0
54.823	0.0287	0
54.855	0.01776	0
54.887	-0.00137	0
54.919	-0.00455	0
54.951	-0.02368	0
54.983	0.00592	0
55.015	-0.02687	0
55.047	0.01458	0
55.079	-0.01093	0
55.111	-0.02687	0
55.143	0.02186	0
55.175	0.01685	0
55.207	0.02414	0
55.239	0.02277	0
55.271	0.0378	0
55.303	0.03234	0
55.335	-0.00774	0
55.367	0.0205	0
55.399	-0.00182	0
55.431	0.00364	0
55.463	0.03188	0
55.495	-0.04874	0
55.527	-0.01549	0
55.559	0.01048	0
55.591	0.02095	0
55.623	-0.00638	0
55.655	-0.00455	0
55.687	-0.01002	0
55.719	0.02642	0
55.751	0.05147	0
55.783	0.00865	0
55.815	-0.02004	0
55.847	0.000455	0
55.879	-0.02687	0
55.911	-0.00638	0
55.944	-0.04464	0
55.976	-0.05147	0
56.008	0.0123	0
56.04	0.00182	0
56.072	-0.02961	0
56.104	-0.01549	0
56.136	-0.0041	0
56.168	-0.01093	0
56.2	-0.00638	0
56.232	-0.00683	0
56.264	0.01685	0
56.296	-0.00729	0
56.328	0.00501	0
56.36	0.02733	0
56.392	-0.01685	0
56.424	0.05056	0
56.456	0.06286	0
56.488	-0.01822	0
56.52	0.04555	0
56.552	-0.00957	0
56.584	-0.00273	0
56.616	-0.00729	0
56.648	-0.04099	0
56.68	-0.02824	0
56.712	-0.03917	0
56.744	0.00228	0
56.776	-0.01184	0
56.808	0.00957	0
56.84	0.04099	0
56.872	-0.00455	0
56.904	0.01093	0
56.936	0.04281	0
56.968	-0.02687	0
57	0.01184	0
57.032	-0.02186	0
57.064	-0.00729	0
57.096	-0.01002	0
57.128	-0.00729	0
57.16	-0.01822	0
57.192	-0.02733	0
57.224	-0.00683	0
57.256	-0.04373	0
57.288	0.00182	0
57.32	-0.03553	0
57.353	0.0378	0
57.385	-0.00501	0
57.417	-0.01139	0
57.449	0.03872	0
57.481	-0.00729	0
57.513	-0.02733	0
57.545	0.06741	0
57.577	0.00455	0
57.609	0.02505	0
57.641	0.00364	0
57.673	0.04919	0
57.705	-0.02915	0
57.737	-0.00501	0
57.769	0.02277	0
57.801	-0.01366	0
57.833	-0.01048	0
57.865	0.03234	0
57.897	0.00774	0
57.929	0.02232	0
57.961	0.02551	0
57.993	-0.01458	0
58.025	0.00592	0
58.057	-0.02004	0
58.089	-0.00455	0
58.121	0.000911	0
58.153	-0.0041	0
58.185	0.00729	0
58.217	0.02095	0
58.249	0.01594	0
58.281	0.03735	0
58.313	0.0123	0
58.345	-0.00683	0
58.377	-0.01366	0
58.409	-0.000455	0
58.441	0	0
58.473	0.03735	0
58.505	0.01321	0
58.537	-0.01594	0
58.569	0.03279	0
58.601	-0.01366	0
58.633	-0.00638	0
58.665	0.0164	0
58.697	0.03872	0
58.729	0.00774	0
58.761	0.0123	0
58.794	-0.00683	0
58.826	-0.05329	0
58.858	0.0164	0
58.89	0.04236	0
58.922	-0.03006	0
58.954	0.02915	0
58.986	-0.02733	0
59.018	0.00774	0
59.05	-0.00364	0
59.082	-0.00638	0
59.114	0.01685	0
59.146	0.01458	0
59.178	-0.03416	0
59.21	0.02414	0
59.242	-0.0164	0
59.274	-0.0041	0
59.306	-0.03188	0
59.338	-0.02505	0
59.37	-0.02368	0
59.402	0.06149	0
59.434	-0.00638	0
59.466	-0.00729	0
59.498	-0.01549	0
59.53	-0.00638	0
59.562	0.01093	0
59.594	0.00547	0
59.626	0.06878	0
59.658	0.06741	0
59.69	-0.00455	0
59.722	0.01503	0
59.754	-0.00638	0
59.786	-0.0246	0
59.818	-0.01458	0
59.85	-0.01139	0
59.882	-0.0378	0
59.914	0.02961	0
59.946	-0.0082	0
59.978	-0.03872	0
60.01	0.01093	0
60.042	-0.01822	0
60.074	0.00683	0
60.106	-0.00501	0
60.138	0.04281	0
60.17	0.01503	0
60.203	0.03553	0
60.235	0.01275	0
60.267	0.00592	0
60.299	0.00501	0
60.331	0.02642	0
60.363	0.0082	0
60.395	0.01867	0
60.427	-0.02551	0
60.459	0.03052	0
60.491	0.00228	0
60.523	-0.01458	0
60.555	0.00364	0
60.587	-0.03462	0
60.619	0.00729	0
60.651	-0.02277	0
60.683	-0.00228	0
60.715	0.03279	0
60.747	-0.01321	0
60.779	-0.0041	0
60.811	-0.0123	0
60.843	-0.01731	0
60.875	0.01822	0
60.907	0.02095	0
60.939	0.01776	0
60.971	0.03279	0
61.003	0.00729	0
61.035	0.000455	0
61.067	0.01685	0
61.099	-0.000911	0
61.131	0.06149	0
61.163	-0.02596	0
61.195	0.01503	0
61.227	-0.02733	0
61.259	-0.000911	0
61.291	-0.01184	0
61.323	0.00911	0
61.355	0.03371	0
61.387	-0.00683	0
61.419	0.02596	0
61.451	-0.01139	0
61.483	0.00319	0
61.515	-0.02596	0
61.547	0.06286	0
61.579	0.00547	0
61.612	-0.02004	0
61.644	0.02004	0
61.676	-0.00957	0
61.708	0.0378	0
61.74	-0.00592	0
61.772	-0.01503	0
61.804	-0.03507	0
61.836	-0.03917	0
61.868	0.04054	0
61.9	0.02551	0
61.932	0.01549	0
61.964	-0.02687	0
61.996	0.02596	0
62.028	0.00319	0
62.06	-0.02368	0
62.092	0.0419	0
62.124	0.06286	0
62.156	-0.01776	0
62.188	-0.00957	0
62.22	0.09018	0
62.252	0.00683	0
62.284	0.000455	0
62.316	0.03279	0
62.348	-0.02232	0
62.38	0.00638	0
62.412	-0.01503	0
62.444	0.03416	0
62.476	0.00273	0
62.508	0.01048	0
62.54	-0.00455	0
62.572	-0.01458	0
62.604	0.02824	0
62.636	0.01366	0
62.668	-0.0205	0
62.7	0.00273	0
62.732	0.00228	0
62.764	-0.01913	0
62.796	0.00729	0
62.828	-0.01731	0
62.86	0.01731	0
62.892	0.00137	0
62.924	0.00638	0
62.956	0.00547	0
62.988	-0.01139	0
63.021	-0.03234	0
63.053	-0.05511	0
63.085	0.04691	0
63.117	-0.01549	0
63.149	0.02551	0
63.181	0.03963	0
63.213	-0.03462	0
63.245	0.0123	0
63.277	-0.03644	0
63.309	-0.0082	0
63.341	-0.00137	0
63.373	0	0
63.405	0.04236	0
63.437	-0.0082	0
63.469	-0.00547	0
63.501	-0.00865	0
63.533	-0.0123	0
63.565	0.0164	0
63.597	-0.000455	0
63.629	0.01731	0
63.661	0.03052	0
63.693	0.01776	0
63.725	-0.02414	0
63.757	0.00547	0
63.789	0.02414	0
63.821	-0.02232	0
63.853	0.00774	0
63.885	-0.01959	0
63.917	0.03598	0
63.949	0.00729	0
[truncated: 1,126 more rows]

## Sheet: Figure 3d
X	Y	Y
Time	Normalized Intensity	fitting
0	1.11288	1
0.032	1.23404	1
0.064	0.975567	1
0.096	1.10278	1
0.128	0.840275	1
0.16	1.09672	1
0.192	1.16134	1
0.224	0.761523	1
0.256	1.32692	1
0.288	0.99374	1
0.32	0.9372	1
0.352	1.18557	1
0.384	1.06845	1
0.416	1.05836	1
0.448	1.20173	1
0.48	1.2199	1
0.512	1.06845	1
0.544	1.42183	1
0.576	1.21788	1
0.608	0.955374	1
0.64	1.26836	1
0.672	1.42789	1
0.704	1.0422	1
0.737	0.848352	1
0.769	1.17951	1
0.801	0.836236	1
0.833	0.88066	1
0.865	1.06643	1
0.897	0.945277	1
0.929	1.24817	1
0.961	1.1775	1
0.993	0.88066	1
1.025	1.09067	1
1.057	1.33298	1
1.089	1.1048	1
1.121	0.818062	1
1.153	0.983644	1
1.185	1.18961	1
1.217	1.38548	1
1.249	0.785754	1
1.281	1.06038	1
1.313	0.987682	1
1.345	0.82614	1
1.377	1.04624	1
1.409	0.6545	1
1.441	1.16942	1
1.473	1.23807	1
1.505	1.14721	1
1.537	1.34711	1
1.569	0.717098	1
1.601	1.19163	1
1.633	1.46221	1
1.665	1.22394	1
1.697	1.19567	1
1.729	1.16134	1
1.761	1.05634	1
1.793	0.868545	1
1.825	0.953355	1
1.857	1.11894	1
1.889	1.2098	1
1.921	0.935181	1
1.953	1.35721	1
1.985	1.1048	1
2.017	0.90893	1
2.049	1.27038	1
2.081	1.05028	1
2.113	1.01191	1
2.146	1.12903	1
2.178	1.26634	1
2.21	1.03615	1
2.242	0.989702	1
2.274	0.949316	1
2.306	1.20375	1
2.338	0.96749	1
2.37	0.949316	1
2.402	1.02605	1
2.434	0.894795	1
2.466	1.23404	1
2.498	1.14519	1
2.53	1.02807	1
2.562	0.805947	1
2.594	1.19365	1
2.626	1.335	1
2.658	0.886718	1
2.69	1.03413	1
2.722	1.19971	1
2.754	0.858448	1
2.786	1.03816	1
2.818	1.19567	1
2.85	1.02807	1
2.882	1.1573	1
2.914	0.955374	1
2.946	0.793831	1
2.978	0.878641	1
3.01	0.919027	1
3.042	1.59145	1
3.074	1.21182	1
3.106	0.832197	1
3.138	1.34711	1
3.17	0.985663	1
3.202	1.28856	1
3.234	1.05634	1
3.266	0.886718	1
3.298	1.45818	1
3.33	0.862487	1
3.362	0.892776	1
3.394	0.85239	1
3.426	0.866525	1
3.458	0.840275	1
3.49	0.923065	1
3.522	1.335	1
3.555	0.906911	1
3.587	1.25221	1
3.619	0.961432	1
3.651	1.00384	1
3.683	1.12096	1
3.715	1.01393	1
3.747	1.03211	1
3.779	1.3249	1
3.811	0.919027	1
3.843	1.13307	1
3.875	0.76758	1
3.907	0.785754	1
3.939	0.997779	1
3.971	0.801908	1
4.003	1.01595	1
4.035	0.838255	1
4.067	1.01595	1
4.099	0.82614	1
4.131	1.09672	1
4.163	1.2724	1
4.195	0.935181	1
4.227	1.05634	1
4.259	1.26432	1
4.291	0.921046	1
4.323	1.36125	1
4.355	0.791812	1
4.387	1.14115	1
4.419	0.717098	1
4.451	1.45818	1
4.483	1.29461	1
4.515	1.15528	1
4.547	1.0523	1
4.579	1.14115	1
4.611	0.76758	1
4.643	1.18557	1
4.675	1.35317	1
4.707	0.68479	1
4.739	1.00384	1
4.771	1.02403	1
4.803	1.1149	1
4.835	1.10884	1
4.867	1.37337	1
4.899	1.06038	1
4.931	0.775658	1
4.964	0.818062	1
4.996	0.704983	1
5.028	0.921046	1
5.06	1.32086	1
5.092	0.973547	1
5.124	0.828159	1
5.156	1.01797	1
5.188	1.02201	1
5.22	0.971528	1
5.252	0.892776	1
5.284	1.09269	1
5.316	1.30673	1
5.348	1.25019	1
5.38	0.973547	1
5.412	1.07855	1
5.444	0.842294	1
5.476	0.921046	1
5.508	1.37337	1
5.54	1.16538	1
5.572	0.814024	1
5.604	1.17144	1
5.636	1.15124	1
5.668	0.805947	1
5.7	1.13307	1
5.732	0.945277	1
5.764	1.37942	1
5.796	0.779696	1
5.828	0.927104	1
5.86	1.11692	1
5.892	1.1048	1
5.924	1.02403	1
5.956	0.989702	1
5.988	0.850371	1
6.02	1.28048	1
6.052	1.50866	1
6.084	0.969509	1
6.116	1.01595	1
6.148	0.900853	1
6.18	0.983644	1
6.212	0.692867	1
6.244	1.22596	1
6.276	0.90893	1
6.308	0.783735	1
6.34	0.814024	1
6.373	0.870564	1
6.405	0.832197	1
6.437	1.05634	1
6.469	1.25827	1
6.501	0.612096	1
6.533	0.743349	1
6.565	0.888737	1
6.597	0.860467	1
6.629	0.973547	1
6.661	0.85239	1
6.693	0.999798	1
6.725	0.658539	1
6.757	1.4501	1
6.789	1.35317	1
6.821	0.941239	1
6.853	1.09067	1
6.885	1.23202	1
6.917	1.13509	1
6.949	0.848352	1
6.981	0.666616	1
7.013	0.715079	1
7.045	1.12701	1
7.077	1.45414	1
7.109	1.2199	1
7.141	0.983644	1
7.173	0.694886	1
7.205	0.876622	1
7.237	1.40769	1
7.269	0.935181	1
7.301	0.973547	1
7.333	0.88066	1
7.365	1.14317	1
7.397	0.919027	1
7.429	0.894795	1
7.461	1.06643	1
7.493	1.03009	1
7.525	0.719118	1
7.557	1.19567	1
7.589	0.941239	1
7.621	1.05634	1
7.653	1.18153	1
7.685	1.48241	1
7.717	0.85239	1
7.749	0.906911	1
7.781	0.941239	1
7.814	0.765561	1
7.846	1.00586	1
7.878	1.16336	1
7.91	0.991721	1
7.942	0.622192	1
7.974	1.10884	1
8.006	0.999798	1
8.038	0.704983	1
8.07	1.15326	1
8.102	0.904892	1
8.134	0.816043	1
8.166	0.842294	1
8.198	1.23807	1
8.23	1.06643	1
8.262	0.846332	1
8.294	0.753445	1
8.326	1.07653	1
8.358	1.01999	1
8.39	0.933162	1
8.422	0.840275	1
8.454	0.969509	1
8.486	0.945277	1
8.518	0.848352	1
8.55	0.900853	1
8.582	0.933162	1
8.614	0.949316	1
8.646	0.91095	1
8.678	0.981625	1
8.71	0.763542	1
8.742	1.02605	1
8.774	1.06845	1
8.806	0.96749	1
8.838	0.969509	1
8.87	1.05836	1
8.902	0.638346	1
8.934	0.917007	1
8.966	0.985663	1
8.998	0.878641	1
9.03	0.941239	1
9.062	1.04018	1
9.094	1.01393	1
9.126	0.822101	1
9.158	0.816043	1
9.19	1.31077	1
9.223	1.04826	1
9.255	1.14115	1
9.287	1.12297	1
9.319	1.25019	1
9.351	1.0624	1
9.383	0.662578	1
9.415	1.0624	1
9.447	0.945277	1
9.479	1.3451	1
9.511	1.04826	1
9.543	0.668635	1
9.575	0.914988	1
9.607	0.9372	1
9.639	0.88268	1
9.671	1.12297	1
9.703	0.945277	1
9.735	0.975567	1
9.767	1.00788	1
9.799	1.07249	1
9.831	0.807966	1
9.863	1.26836	1
9.895	0.933162	1
9.927	0.820082	1
9.959	1.26432	1
9.991	0.963451	1
10.023	1.08259	1
10.055	1.10076	1
10.087	0.999798	1
10.119	0.955374	1
10.151	1.11288	1
10.183	1.14519	1
10.215	1.46019	1
10.247	1.36125	1
10.279	1.16134	1
10.311	0.904892	1
10.343	1.07451	1
10.375	1.02403	1
10.407	1.0947	1
10.439	0.809985	1
10.471	1.19365	1
10.503	0.777677	1
10.535	1.02605	1
10.567	0.99374	1
10.599	0.846332	1
10.632	0.82614	1
10.664	1.0523	1
10.696	0.79787	1
10.728	1.07855	1
10.76	0.828159	1
10.792	0.935181	1
10.824	0.997779	1
10.856	0.876622	1
10.888	0.783735	1
10.92	1.00586	1
10.952	0.866525	1
10.984	0.983644	1
11.016	1.11086	1
11.048	1.01595	1
11.08	1.16336	1
11.112	0.785754	1
11.144	0.955374	1
11.176	0.876622	1
11.208	0.999798	1
11.24	0.987682	1
11.272	1.02403	1
11.304	0.96547	1
11.336	1.14317	1
11.368	1.1775	1
11.4	1.15124	1
11.432	1.18759	1
11.464	1.08865	1
11.496	1.19567	1
11.528	0.850371	1
11.56	0.917007	1
11.592	0.68479	1
11.624	0.914988	1
11.656	1.01595	1
11.688	0.805947	1
11.72	0.814024	1
11.752	1.01393	1
11.784	1.19365	1
11.816	1.09874	1
11.848	0.76758	1
11.88	1.14317	1
11.912	0.690848	1
11.944	0.85441	1
11.976	0.640365	1
12.008	0.866525	1
12.041	0.874602	1
12.073	1.44404	1
12.105	0.949316	1
12.137	0.943258	1
12.169	0.646423	1
12.201	1.14317	1
12.233	0.93922	1
12.265	0.90893	1
12.297	1.04826	1
12.329	0.991721	1
12.361	1.3451	1
12.393	1.00182	1
12.425	0.838255	1
12.457	1.12701	1
12.489	0.93922	1
12.521	0.561613	1
12.553	1.04624	1
12.585	1.28856	1
12.617	0.931142	1
12.649	0.820082	1
12.681	0.751426	1
12.713	0.987682	1
12.745	1.40769	1
12.777	1.07047	1
12.809	0.997779	1
12.841	1.21586	1
12.873	1.10278	1
12.905	1.01797	1
12.937	1.14519	1
12.969	1.12096	1
13.001	0.822101	1
13.033	0.812005	1
13.065	1.15124	1
13.097	1.00384	1
13.129	1.19971	1
13.161	0.814024	1
13.193	0.921046	1
13.225	0.535363	1
13.257	1.14923	1
13.289	0.650462	1
13.321	0.943258	1
13.353	0.799889	1
13.385	1.05028	1
13.417	0.902872	1
13.449	0.900853	1
13.482	1.17548	1
13.514	0.999798	1
13.546	1.01393	1
13.578	1.3451	1
13.61	0.977586	1
13.642	1.1149	1
13.674	1.03211	1
13.706	0.951335	1
13.738	0.981625	1
13.77	1.04624	1
13.802	0.929123	1
13.834	0.805947	1
13.866	0.73931	1
13.898	0.6545	1
13.93	0.96547	1
13.962	1.34711	1
13.994	1.07451	1
14.026	0.904892	1
14.058	1.1149	1
14.09	0.96547	1
14.122	0.848352	1
14.154	0.828159	1
14.186	0.719118	1
14.218	0.791812	1
14.25	1.24211	1
14.282	0.805947	1
14.314	0.983644	1
14.346	0.963451	1
14.378	1.15326	1
14.41	1.0422	1
14.442	1.02807	1
14.474	1.13509	1
14.506	0.85441	1
14.538	0.959412	1
14.57	0.791812	1
14.602	0.876622	1
14.634	0.753445	1
14.666	1.11692	1
14.698	0.923065	1
14.73	0.929123	1
14.762	1.01191	1
14.794	1.25423	1
14.826	1.39962	1
14.858	1.00384	1
14.891	1.19365	1
14.923	1.1149	1
14.955	1.10278	1
14.987	0.644404	1
15.019	1.12701	1
15.051	0.836236	1
15.083	1.19567	1
15.115	1.03009	1
15.147	1.05432	1
15.179	1.10682	1
15.211	1.05432	1
15.243	0.981625	1
15.275	1.22394	1
15.307	0.890757	1
15.339	0.912969	1
15.371	1.52683	1
15.403	1.40769	1
15.435	0.90893	1
15.467	0.99374	1
15.499	1.21182	1
15.531	1.0523	1
15.563	0.91095	1
15.595	1.17951	1
15.627	0.890757	1
15.659	0.65652	1
15.691	0.692867	1
15.723	1.0422	1
15.755	0.919027	1
15.787	0.927104	1
15.819	1.03615	1
15.851	1.09672	1
15.883	1.15528	1
15.915	0.979605	1
15.947	1.17144	1
15.979	1.22596	1
16.011	0.975567	1
16.043	0.890757	1
16.075	0.949316	1
16.107	1.30875	1
16.139	0.805947	1
16.171	0.987682	1
16.203	0.906911	1
16.235	1.11692	1
16.267	0.840275	1
16.3	1.12096	1
16.332	0.88066	1
16.364	0.527286	1
16.396	0.634308	1
16.428	0.917007	1
16.46	1.02807	1
16.492	1.10076	1
16.524	0.838255	1
16.556	0.789793	1
16.588	0.876622	1
16.62	1.2724	1
16.652	0.864506	1
16.684	1.06442	1
16.716	0.931142	1
16.748	0.771619	1
16.78	0.700944	1
16.812	1.07451	1
16.844	0.88066	1
16.876	1.53895	1
16.908	0.888737	1
16.94	0.79585	1
16.972	0.775658	1
17.004	1.08663	1
17.036	0.9372	1
17.068	1.05634	1
17.1	0.927104	1
17.132	0.745368	1
17.164	0.696905	1
17.196	1.17144	1
17.228	0.989702	1
17.26	0.725175	1
17.292	1.21182	1
17.324	1.00384	1
17.356	1.1048	1
17.388	1.01393	1
17.42	0.872583	1
17.452	1.2724	1
17.484	0.985663	1
17.516	0.945277	1
17.548	1.01191	1
17.58	0.745368	1
17.612	1.06038	1
17.644	1.01595	1
17.676	0.884699	1
17.709	1.28048	1
17.741	0.488919	1
17.773	0.872583	1
17.805	0.862487	1
17.837	0.981625	1
17.869	0.971528	1
17.901	0.999798	1
17.933	1.09067	1
17.965	0.904892	1
17.997	1.01999	1
18.029	1.06845	1
18.061	1.08057	1
18.093	0.807966	1
18.125	0.999798	1
18.157	1.12701	1
18.189	0.737291	1
18.221	1.03009	1
18.253	0.59998	1
18.285	0.860467	1
18.317	0.866525	1
18.349	0.892776	1
18.381	1.04826	1
18.413	0.999798	1
18.445	0.79787	1
18.477	0.818062	1
18.509	1.06845	1
18.541	0.840275	1
18.573	0.632288	1
18.605	0.707002	1
18.637	1.09269	1
18.669	0.919027	1
18.701	0.858448	1
18.733	0.945277	1
18.765	1.25827	1
18.797	0.763542	1
18.829	1.02403	1
18.861	1.13105	1
18.893	1.05634	1
18.925	1.01797	1
18.957	0.971528	1
18.989	0.688828	1
19.021	1.05028	1
19.053	0.759503	1
19.085	0.99374	1
19.118	0.816043	1
19.15	0.896815	1
19.182	0.7696	1
19.214	1.01595	1
19.246	0.496996	1
19.278	0.751426	1
19.31	0.856429	1
19.342	0.99374	1
19.374	1.09672	1
19.406	1.05634	1
19.438	0.93922	1
19.47	0.88268	1
19.502	0.931142	1
19.534	0.963451	1
19.566	0.799889	1
19.598	0.79787	1
19.63	1.35721	1
19.662	1.2724	1
19.694	0.864506	1
19.726	0.820082	1
19.758	0.755465	1
19.79	1.22394	1
19.822	1.13711	1
19.854	0.537382	1
19.886	1.19163	1
19.918	0.771619	1
19.95	0.955374	1
19.982	1.25827	1
20.014	0.945277	1
20.046	1.13913	1
20.078	0.686809	1
20.11	1.01393	1
20.142	0.85441	1
20.174	0.890757	1
20.206	0.828159	1
20.238	0.941239	1
20.27	0.844313	1
20.302	1.12903	1
20.334	1.18153	1
20.366	0.383916	0.531678
20.398	0.65652	0.531678
20.43	0.801908	0.531678
20.462	0.648443	0.531678
20.494	0.65652	0.531678
20.526	0.561613	0.531678
20.559	0.709021	0.531678
20.591	0.686809	0.531678
20.623	0.436418	0.531678
20.655	0.638346	0.531678
20.687	0.725175	0.531678
20.719	0.777677	0.531678
20.751	0.745368	0.531678
20.783	0.604018	0.531678
20.815	0.733253	0.531678
20.847	0.567671	0.531678
20.879	0.450553	0.531678
20.911	0.565652	0.531678
20.943	0.626231	0.531678
20.975	0.519208	0.531678
21.007	0.828159	0.531678
21.039	0.365743	0.531678
21.071	0.640365	0.531678
21.103	0.480842	0.531678
21.135	0.640365	0.531678
21.167	0.743349	0.531678
21.199	0.636327	0.531678
21.231	0.646423	0.531678
21.263	0.876622	0.531678
21.295	0.719118	0.531678
21.327	0.561613	0.531678
21.359	0.40209	0.531678
21.391	0.608057	0.531678
21.423	0.284971	0.531678
21.455	0.329396	0.531678
21.487	0.367762	0.531678
21.519	0.416225	0.531678
21.551	0.632288	0.531678
21.583	0.814024	0.531678
21.615	0.672674	0.531678
21.647	0.88268	0.531678
21.679	0.610076	0.531678
21.711	0.674693	0.531678
21.743	0.507093	0.531678
21.775	0.559594	0.531678
21.807	0.4869	0.531678
21.839	0.353627	0.531678
21.871	0.624211	0.531678
21.903	0.62825	0.531678
21.935	0.549498	0.531678
21.968	0.632288	0.531678
22	0.412186	0.531678
22.032	0.743349	0.531678
22.064	0.694886	0.531678
22.096	0.692867	0.531678
22.128	0.488919	0.531678
22.16	0.466707	0.531678
22.192	0.371801	0.531678
22.224	0.587864	0.531678
22.256	0.43036	0.531678
22.288	0.466707	0.531678
22.32	0.636327	0.531678
22.352	0.771619	0.531678
22.384	0.801908	0.531678
22.416	1.05836	0.531678
22.448	0.474784	0.531678
22.48	0.751426	0.531678
22.512	0.707002	0.531678
22.544	0.650462	0.531678
22.576	0.82614	0.531678
22.608	0.482861	0.531678
22.64	0.642385	0.531678
22.672	0.412186	0.531678
22.704	0.541421	0.531678
22.736	0.57171	0.531678
22.768	0.507093	0.531678
22.8	0.490938	0.531678
22.832	0.496996	0.531678
22.864	0.450553	0.531678
22.896	0.490938	0.531678
22.928	0.822101	0.531678
22.96	0.410167	0.531678
22.992	0.9372	0.531678
23.024	0.947297	0.531678
23.056	0.547478	0.531678
23.088	0.71104	0.531678
23.12	0.749407	0.531678
23.152	0.612096	0.531678
23.184	0.624211	0.531678
23.216	0.789793	0.531678
23.248	0.525266	0.531678
23.28	0.737291	0.531678
23.312	0.589883	0.531678
23.344	0.612096	0.531678
23.377	0.717098	0.531678
23.409	0.505073	0.531678
23.441	0.820082	0.531678
23.473	0.858448	0.531678
23.505	0.583826	0.531678
23.537	0.636327	0.531678
23.569	0.650462	0.531678
23.601	0.707002	0.531678
23.633	0.545459	0.531678
23.665	0.57171	0.531678
23.697	0.595941	0.531678
23.729	0.565652	0.531678
23.761	0.45863	0.531678
23.793	1.03816	0.531678
23.825	0.624211	0.531678
23.857	0.71104	0.531678
23.889	0.541421	0.531678
23.921	0.462668	0.531678
23.953	0.385936	0.531678
23.985	0.541421	0.531678
24.017	0.638346	0.531678
24.049	0.74133	0.531678
24.081	0.410167	0.531678
24.113	0.466707	0.531678
24.145	0.610076	0.531678
24.177	0.830178	0.531678
24.209	1.17951	0.531678
24.241	0.226412	0.531678
24.273	0.565652	0.531678
24.305	0.626231	0.531678
24.337	0.579787	0.531678
24.369	0.690848	0.531678
24.401	0.606038	0.531678
24.433	0.43036	0.531678
24.465	0.630269	0.531678
24.497	0.523247	0.531678
24.529	0.597961	0.531678
24.561	0.864506	0.531678
24.593	0.472765	0.531678
24.625	0.579787	0.531678
24.657	0.51517	0.531678
24.689	0.389974	0.531678
24.721	0.561613	0.531678
24.753	0.381897	0.531678
24.786	0.624211	0.531678
24.818	0.678732	0.531678
24.85	0.347569	0.531678
24.882	0.686809	0.531678
24.914	0.690848	0.531678
24.946	0.902872	0.531678
24.978	0.76758	0.531678
25.01	0.494977	0.531678
25.042	0.650462	0.531678
25.074	0.662578	0.531678
25.106	0.440456	0.531678
25.138	0.604018	0.531678
25.17	0.511131	0.531678
25.202	0.830178	0.531678
25.234	0.565652	0.531678
25.266	0.809985	0.531678
25.298	0.836236	0.531678
25.33	0.850371	0.531678
25.362	0.914988	0.531678
25.394	0.595941	0.531678
25.426	0.700944	0.531678
25.458	0.624211	0.531678
25.49	0.606038	0.531678
25.522	0.650462	0.531678
25.554	0.4869	0.531678
25.586	0.668635	0.531678
25.618	0.513151	0.531678
25.65	0.890757	0.531678
25.682	0.327376	0.531678
25.714	0.735272	0.531678
25.746	0.426321	0.531678
25.778	0.440456	0.531678
25.81	0.511131	0.531678
25.842	0.587864	0.531678
25.874	0.492958	0.531678
25.906	0.583826	0.531678
25.938	0.608057	0.531678
25.97	0.579787	0.531678
26.002	0.648443	0.531678
26.034	0.321319	0.531678
26.066	0.59998	0.531678
26.098	0.339492	0.531678
26.13	0.472765	0.531678
26.162	0.702963	0.531678
26.194	0.367762	0.531678
26.227	0.589883	0.531678
26.259	0.531324	0.531678
26.291	0.733253	0.531678
26.323	0.7696	0.531678
26.355	0.394013	0.531678
26.387	0.377859	0.531678
26.419	0.604018	0.531678
26.451	0.626231	0.531678
26.483	0.565652	0.531678
26.515	0.404109	0.531678
26.547	0.539401	0.531678
26.579	0.470746	0.531678
26.611	0.573729	0.531678
26.643	0.664597	0.531678
26.675	0.519208	0.531678
26.707	0.846332	0.531678
26.739	0.606038	0.531678
26.771	0.541421	0.531678
26.803	0.68277	0.531678
26.835	0.367762	0.531678
26.867	0.593922	0.531678
26.899	0.818062	0.531678
26.931	0.494977	0.531678
26.963	0.313241	0.531678
26.995	0.43036	0.531678
27.027	0.505073	0.531678
27.059	0.420264	0.531678
27.091	0.608057	0.531678
27.123	0.809985	0.531678
27.155	0.68277	0.531678
27.187	0.771619	0.531678
27.219	0.652481	0.531678
27.251	0.634308	0.531678
27.283	0.412186	0.531678
27.315	0.418244	0.531678
27.347	0.612096	0.531678
27.379	0.432379	0.531678
27.411	0.545459	0.531678
27.443	0.410167	0.531678
27.475	0.620173	0.531678
27.507	0.553536	0.531678
27.539	0.561613	0.531678
27.571	0.448533	0.531678
27.603	0.604018	0.531678
27.636	0.822101	0.531678
27.668	0.866525	0.531678
27.7	0.414206	0.531678
27.732	0.862487	0.531678
27.764	0.749407	0.531678
27.796	0.555556	0.531678
27.828	0.561613	0.531678
27.86	0.898834	0.531678
27.892	0.610076	0.531678
27.924	0.541421	0.531678
27.956	0.567671	0.531678
27.988	0.573729	0.531678
28.02	0.715079	0.531678
28.052	0.4869	0.531678
28.084	0.438437	0.531678
28.116	0.612096	0.531678
28.148	0.505073	0.531678
28.18	0.955374	0.531678
28.212	0.246605	0.531678
28.244	0.686809	0.531678
28.276	0.604018	0.531678
28.308	0.678732	0.531678
28.34	0.692867	0.531678
28.372	0.569691	0.531678
28.404	0.573729	0.531678
28.436	0.482861	0.531678
28.468	0.521228	0.531678
28.5	0.587864	0.531678
28.532	0.672674	0.531678
28.564	0.563633	0.531678
28.596	0.311222	0.531678
28.628	0.238528	0.531678
28.66	0.569691	0.531678
28.692	0.286991	0.531678
28.724	0.608057	0.531678
28.756	0.678732	0.531678
28.788	0.616134	0.531678
28.82	0.523247	0.531678
28.852	0.26074	0.531678
28.884	0.321319	0.531678
28.916	0.773638	0.531678
28.948	0.551517	0.531678
28.98	0.359685	0.531678
29.012	0.452572	0.531678
29.045	0.503054	0.531678
29.077	0.51517	0.531678
29.109	0.474784	0.531678
29.141	0.892776	0.531678
29.173	0.523247	0.531678
29.205	0.807966	0.531678
29.237	0.549498	0.531678
29.269	0.521228	0.531678
29.301	0.527286	0.531678
29.333	0.537382	0.531678
29.365	0.567671	0.531678
29.397	0.575748	0.531678
29.429	0.422283	0.531678
29.461	0.6545	0.531678
29.493	0.757484	0.531678
29.525	0.537382	0.531678
29.557	0.963451	0.531678
29.589	0.527286	0.531678
29.621	0.529305	0.531678
29.653	0.620173	0.531678
29.685	0.333434	0.531678
29.717	0.702963	0.531678
29.749	0.587864	0.531678
29.781	0.517189	0.531678
29.813	0.40209	0.531678
29.845	0.264779	0.531678
29.877	0.727195	0.531678
29.909	0.440456	0.531678
29.941	0.416225	0.531678
29.973	0.444495	0.531678
30.005	0.553536	0.531678
30.037	0.2042	0.531678
30.069	0.690848	0.531678
30.101	0.65652	0.531678
30.133	0.521228	0.531678
30.165	0.583826	0.531678
30.197	0.674693	0.531678
30.229	0.610076	0.531678
30.261	0.351608	0.531678
30.293	0.830178	0.531678
30.325	0.525266	0.531678
30.357	0.585845	0.531678
30.389	0.662578	0.531678
30.421	0.848352	0.531678
30.454	0.577768	0.531678
30.486	0.610076	0.531678
30.518	0.377859	0.531678
30.55	0.521228	0.531678
30.582	0.688828	0.531678
30.614	0.686809	0.531678
30.646	0.394013	0.531678
30.678	0.57171	0.531678
30.71	0.652481	0.531678
30.742	0.626231	0.531678
30.774	0.505073	0.531678
30.806	0.85441	0.531678
30.838	0.494977	0.531678
30.87	0.43036	0.531678
30.902	0.503054	0.531678
30.934	0.634308	0.531678
30.966	0.446514	0.531678
30.998	0.559594	0.531678
31.03	0.503054	0.531678
31.062	0.385936	0.531678
31.094	0.79585	0.531678
31.126	0.517189	0.531678
31.158	0.111313	0.531678
31.19	0.719118	0.531678
31.222	0.381897	0.531678
31.254	0.557575	0.531678
31.286	0.620173	0.531678
31.318	0.57171	0.531678
31.35	0.575748	0.531678
31.382	0.620173	0.531678
31.414	0.787773	0.531678
31.446	0.57171	0.531678
31.478	0.509112	0.531678
31.51	0.775658	0.531678
31.542	0.927104	0.531678
31.574	0.565652	0.531678
31.606	0.725175	0.531678
31.638	0.470746	0.531678
31.67	0.379878	0.531678
31.702	0.549498	0.531678
31.734	0.733253	0.531678
31.766	0.696905	0.531678
31.798	0.375839	0.531678
31.83	0.686809	0.531678
31.863	0.424302	0.531678
31.895	0.533343	0.531678
31.927	0.638346	0.531678
31.959	0.636327	0.531678
31.991	0.644404	0.531678
32.023	0.551517	0.531678
32.055	0.721137	0.531678
32.087	0.533343	0.531678
32.119	0.420264	0.531678
32.151	0.426321	0.531678
32.183	0.753445	0.531678
32.215	0.801908	0.531678
32.247	0.785754	0.531678
32.279	0.612096	0.531678
32.311	0.480842	0.531678
32.343	0.591903	0.531678
32.375	0.85239	0.531678
32.407	0.432379	0.531678
32.439	0.499016	0.531678
32.471	0.672674	0.531678
32.503	0.985663	0.531678
32.535	0.385936	0.531678
32.567	0.846332	0.531678
32.599	0.666616	0.531678
32.631	0.450553	0.531678
32.663	0.846332	0.531678
32.695	0.559594	0.531678
32.727	0.719118	0.531678
32.759	0.478823	0.531678
32.791	0.660558	0.531678
32.823	0.575748	0.531678
32.855	0.608057	0.531678
32.887	0.555556	0.531678
32.919	0.860467	0.531678
32.951	0.268817	0.531678
32.983	0.484881	0.531678
33.015	0.541421	0.531678
33.047	0.57171	0.531678
33.079	0.396032	0.531678
33.111	0.553536	0.531678
33.143	0.474784	0.531678
33.175	0.71104	0.531678
33.207	0.864506	0.531678
33.239	0.575748	0.531678
33.271	0.321319	0.531678
33.304	0.547478	0.531678
33.336	0.541421	0.531678
33.368	0.496996	0.531678
33.4	0.505073	0.531678
33.432	0.339492	0.531678
33.464	0.525266	0.531678
33.496	0.286991	0.531678
33.528	0.537382	0.531678
33.56	0.54344	0.531678
33.592	0.230451	0.531678
33.624	0.735272	0.531678
33.656	0.343531	0.531678
33.688	0.31728	0.531678
33.72	0.525266	0.531678
33.752	0.694886	0.531678
33.784	0.664597	0.531678
33.816	0.460649	0.531678
33.848	0.408148	0.531678
33.88	0.68479	0.531678
33.912	0.466707	0.531678
33.944	0.59998	0.531678
33.976	0.238528	0.531678
34.008	0.620173	0.531678
34.04	0.533343	0.531678
34.072	0.662578	0.531678
34.104	0.525266	0.531678
34.136	0.828159	0.531678
34.168	0.511131	0.531678
34.2	0.428341	0.531678
34.232	0.822101	0.531678
34.264	0.389974	0.531678
34.296	0.844313	0.531678
34.328	0.761523	0.531678
34.36	0.787773	0.531678
34.392	0.830178	0.531678
34.424	0.57171	0.531678
34.456	0.398051	0.531678
34.488	0.355646	0.531678
34.52	0.37382	0.531678
34.552	0.850371	0.531678
34.584	0.807966	0.531678
34.616	0.581806	0.531678
34.648	0.822101	0.531678
34.68	0.585845	0.531678
34.713	0.450553	0.531678
34.745	0.587864	0.531678
34.777	0.416225	0.531678
34.809	0.644404	0.531678
34.841	0.321319	0.531678
34.873	0.511131	0.531678
34.905	0.23247	0.531678
34.937	0.492958	0.531678
34.969	0.694886	0.531678
35.001	0.747388	0.531678
35.033	0.367762	0.531678
35.065	0.464688	0.531678
35.097	0.565652	0.531678
35.129	0.6545	0.531678
35.161	0.492958	0.531678
35.193	0.597961	0.531678
35.225	0.501035	0.531678
35.257	0.702963	0.531678
35.289	0.507093	0.531678
35.321	0.434399	0.531678
35.353	0.545459	0.531678
35.385	0.511131	0.531678
35.417	0.696905	0.531678
35.449	0.581806	0.531678
35.481	0.537382	0.531678
35.513	0.40209	0.531678
35.545	0.396032	0.531678
35.577	0.674693	0.531678
35.609	0.313241	0.531678
35.641	0.551517	0.531678
35.673	0.698925	0.531678
35.705	0.608057	0.531678
35.737	0.616134	0.531678
35.769	0.379878	0.531678
35.801	0.608057	0.531678
35.833	0.541421	0.531678
35.865	0.43036	0.531678
35.897	0.553536	0.531678
35.929	0.668635	0.531678
35.961	0.385936	0.531678
35.993	0.351608	0.531678
36.025	0.658539	0.531678
36.057	0.420264	0.531678
36.089	0.523247	0.531678
36.122	0.694886	0.531678
36.154	0.238528	0.531678
36.186	0.490938	0.531678
36.218	0.57171	0.531678
36.25	0.68479	0.531678
36.282	0.367762	0.531678
36.314	0.763542	0.531678
36.346	0.648443	0.531678
36.378	0.539401	0.531678
36.41	0.737291	0.531678
36.442	0.45863	0.531678
36.474	0.54344	0.531678
36.506	0.45863	0.531678
36.538	0.37382	0.531678
36.57	0.26074	0.531678
36.602	0.68479	0.531678
36.634	0.466707	0.531678
36.666	0.71104	0.531678
36.698	0.480842	0.531678
36.73	0.511131	0.531678
36.762	0.474784	0.531678
36.794	0.593922	0.531678
36.826	0.171892	0.531678
36.858	0.634308	0.531678
36.89	0.444495	0.531678
36.922	0.226412	0.531678
36.954	0.291029	0.531678
36.986	0.474784	0.531678
37.018	0.301126	0.531678
37.05	0.59998	0.531678
37.082	0.369781	0.531678
37.114	0.561613	0.531678
37.146	0.492958	0.531678
37.178	0.503054	0.531678
37.21	0.258721	0.531678
37.242	0.4869	0.531678
37.274	0.591903	0.531678
37.306	0.755465	0.531678
37.338	0.537382	0.531678
37.37	0.844313	0.531678
37.402	0.692867	0.531678
37.434	0.476803	0.531678
37.466	0.549498	0.531678
37.498	0.595941	0.531678
37.531	0.478823	0.531678
37.563	0.587864	0.531678
37.595	0.719118	0.531678
37.627	0.246605	0.531678
37.659	0.490938	0.531678
37.691	0.626231	0.531678
37.723	0.6545	0.531678
37.755	0.499016	0.531678
37.787	0.644404	0.531678
37.819	0.57171	0.531678
37.851	0.559594	0.531678
37.883	0.561613	0.531678
37.915	0.492958	0.531678
37.947	0.450553	0.531678
37.979	0.501035	0.531678
38.011	0.323338	0.531678
38.043	0.549498	0.531678
38.075	0.644404	0.531678
38.107	0.587864	0.531678
38.139	0.553536	0.531678
38.171	0.551517	0.531678
38.203	0.513151	0.531678
38.235	0.295068	0.531678
38.267	0.428341	0.531678
38.299	0.638346	0.531678
38.331	0.771619	0.531678
38.363	0.272856	0.531678
38.395	0.9372	0.531678
38.427	0.719118	0.531678
38.459	0.347569	0.531678
38.491	0.624211	0.531678
38.523	0.385936	0.531678
38.555	0.618153	0.531678
38.587	0.620173	0.531678
38.619	0.470746	0.531678
38.651	0.355646	0.531678
38.683	0.375839	0.531678
38.715	0.622192	0.531678
38.747	0.597961	0.531678
38.779	0.731233	0.531678
38.811	0.704983	0.531678
38.843	0.601999	0.531678
38.875	0.531324	0.531678
38.907	0.569691	0.531678
38.939	0.610076	0.531678
38.972	0.355646	0.531678
39.004	0.244586	0.531678
39.036	0.381897	0.531678
39.068	0.559594	0.531678
39.1	0.527286	0.531678
39.132	0.610076	0.531678
39.164	0.533343	0.531678
39.196	0.57171	0.531678
39.228	0.422283	0.531678
39.26	0.359685	0.531678
39.292	0.670655	0.531678
39.324	0.727195	0.531678
39.356	0.472765	0.531678
39.388	0.529305	0.531678
39.42	0.54344	0.531678
39.452	0.343531	0.531678
39.484	0.270836	0.531678
39.516	0.57171	0.531678
39.548	0.468726	0.531678
39.58	0.686809	0.531678
39.612	0.509112	0.531678
39.644	0.478823	0.531678
39.676	0.474784	0.531678
39.708	0.391994	0.531678
39.74	0.529305	0.531678
39.772	0.456611	0.531678
39.804	0.452572	0.531678
39.836	0.428341	0.531678
39.868	0.450553	0.531678
39.9	0.539401	0.531678
39.932	0.337473	0.531678
39.964	0.670655	0.531678
39.996	0.589883	0.531678
40.028	0.704983	0.531678
40.06	0.476803	0.531678
40.092	0.444495	0.531678
40.124	0.440456	0.531678
40.156	0.347569	0.531678
40.188	0.672674	0.531678
40.22	0.51517	0.531678
40.252	0.436418	0.531678
40.284	0.579787	0.531678
40.316	0.398051	0.531678
40.348	0.513151	0.531678
40.381	0.301126	0.531678
40.413	0.507093	0.531678
40.445	0.442476	0.531678
40.477	0.579787	0.531678
40.509	0.31728	0.531678
40.541	0.337473	0.531678
40.573	0.40209	0.531678
40.605	0.604018	0.531678
40.637	0.573729	0.531678
40.669	0.353627	0.531678
40.701	0.383916	0.531678
40.733	0.329396	0.531678
40.765	0.313241	0.531678
40.797	0.565652	0.531678
40.829	0.521228	0.531678
40.861	0.428341	0.531678
40.893	0.688828	0.531678
40.925	0.335454	0.531678
40.957	0.725175	0.531678
40.989	0.474784	0.531678
41.021	0.492958	0.531678
41.053	0.43036	0.531678
41.085	0.450553	0.531678
41.117	0.541421	0.531678
41.149	0.505073	0.531678
41.181	0.377859	0.531678
41.213	0.450553	0.531678
41.245	0.478823	0.531678
41.277	0.595941	0.531678
41.309	0.337473	0.531678
41.341	0.394013	0.531678
41.373	0.505073	0.531678
41.405	0.476803	0.531678
41.437	0.630269	0.531678
41.469	0.680751	0.531678
41.501	0.414206	0.531678
41.533	0.442476	0.531678
41.565	0.450553	0.531678
41.597	0.642385	0.531678
41.629	0.65652	0.531678
41.661	0.424302	0.531678
41.693	0.541421	0.531678
41.725	0.454591	0.531678
41.757	0.28901	0.531678
41.79	0.660558	0.531678
41.822	0.553536	0.531678
41.854	0.589883	0.531678
41.886	0.291029	0.531678
41.918	0.606038	0.531678
41.95	0.707002	0.531678
41.982	0.367762	0.531678
42.014	0.68277	0.531678
42.046	0.391994	0.531678
42.078	0.616134	0.531678
42.11	0.521228	0.531678
42.142	0.446514	0.531678
42.174	0.62825	0.531678
42.206	0.622192	0.531678
42.238	0.581806	0.531678
42.27	0.323338	0.531678
42.302	0.511131	0.531678
42.334	0.416225	0.531678
42.366	0.446514	0.531678
42.398	0.62825	0.531678
42.43	0.583826	0.531678
42.462	0.539401	0.531678
42.494	0.295068	0.531678
42.526	0.389974	0.531678
42.558	0.305164	0.531678
42.59	0.240547	0.531678
42.622	0.559594	0.531678
42.654	0.333434	0.531678
42.686	0.434399	0.531678
42.718	0.450553	0.531678
42.75	0.434399	0.531678
42.782	0.509112	0.531678
42.814	0.616134	0.531678
42.846	0.442476	0.531678
42.878	0.632288	0.531678
42.91	0.618153	0.531678
42.942	0.492958	0.531678
42.974	0.177949	0.531678
43.006	0.335454	0.531678
43.038	0.85441	0.531678
43.07	0.565652	0.531678
43.102	0.751426	0.531678
43.134	0.505073	0.531678
43.166	0.31728	0.531678
43.199	0.610076	0.531678
43.231	0.438437	0.531678
43.263	0.470746	0.531678
43.295	0.511131	0.531678
43.327	0.349589	0.531678
43.359	0.394013	0.531678
43.391	0.636327	0.531678
43.423	0.838255	0.531678
43.455	0.595941	0.531678
43.487	0.484881	0.531678
43.519	0.898834	0.531678
43.551	0.577768	0.531678
43.583	0.341511	0.531678
43.615	0.295068	0.531678
43.647	0.307184	0.531678
43.679	0.246605	0.531678
43.711	0.444495	0.531678
43.743	0.640365	0.531678
43.775	0.234489	0.531678
43.807	0.28901	0.531678
43.839	0.268817	0.531678
43.871	0.501035	0.531678
43.903	0.476803	0.531678
43.935	0.511131	0.531678
43.967	0.387955	0.531678
43.999	0.474784	0.531678
44.031	0.513151	0.531678
44.063	0.246605	0.531678
44.095	0.406129	0.531678
44.127	0.480842	0.531678
44.159	0.658539	0.531678
44.191	0.418244	0.531678
44.223	0.404109	0.531678
44.255	0.533343	0.531678
44.287	0.585845	0.531678
44.319	0.228432	0.531678
44.351	0.339492	0.531678
44.383	0.662578	0.531678
44.415	0.535363	0.531678
44.447	0.698925	0.531678
44.479	0.527286	0.531678
44.511	0.490938	0.531678
44.543	0.301126	0.531678
44.575	0.521228	0.531678
44.608	0.62825	0.531678
44.64	0.349589	0.531678
44.672	0.339492	0.531678
44.704	0.301126	0.531678
44.736	0.488919	0.531678
44.768	0.295068	0.531678
44.8	0.717098	0.531678
44.832	0.468726	0.531678
44.864	0.688828	0.531678
44.896	0.478823	0.531678
44.928	0.551517	0.531678
44.96	0.321319	0.531678
44.992	0.579787	0.531678
45.024	0.357666	0.531678
45.056	0.579787	0.531678
45.088	0.519208	0.531678
45.12	0.181988	0.531678
45.152	0.622192	0.531678
45.184	0.400071	0.531678
45.216	0.616134	0.531678
45.248	0.422283	0.531678
45.28	0.521228	0.531678
45.312	0.426321	0.531678
45.344	0.490938	0.531678
45.376	0.391994	0.531678
45.408	0.400071	0.531678
45.44	0.537382	0.531678
45.472	0.715079	0.531678
45.504	0.581806	0.531678
45.536	0.418244	0.531678
45.568	0.585845	0.531678
45.6	0.468726	0.531678
45.632	0.499016	0.531678
45.664	0.525266	0.531678
45.696	0.40209	0.531678
45.728	0.567671	0.531678
45.76	0.541421	0.531678
45.792	0.220354	0.531678
45.824	0.606038	0.531678
45.856	0.434399	0.531678
45.888	0.337473	0.531678
45.92	0.521228	0.531678
45.952	0.513151	0.531678
45.984	0.276894	0.531678
46.016	0.632288	0.531678
46.049	0.391994	0.531678
46.081	0.610076	0.531678
46.113	0.589883	0.531678
46.145	0.634308	0.531678
46.177	0.309203	0.531678
46.209	0.640365	0.531678
46.241	0.410167	0.531678
46.273	0.426321	0.531678
46.305	0.250644	0.531678
46.337	0.658539	0.531678
46.369	0.371801	0.531678
46.401	0.676713	0.531678
46.433	0.387955	0.531678
46.465	0.416225	0.531678
46.497	0.456611	0.531678
46.529	0.460649	0.531678
46.561	0.717098	0.531678
46.593	0.569691	0.531678
46.625	0.428341	0.531678
46.657	0.315261	0.531678
46.689	0.333434	0.531678
46.721	0.505073	0.531678
46.753	0.593922	0.531678
46.785	0.375839	0.531678
46.817	0.646423	0.531678
46.849	0.527286	0.531678
46.881	0.519208	0.531678
46.913	0.547478	0.531678
46.945	0.400071	0.531678
46.977	0.454591	0.531678
47.009	0.523247	0.531678
47.041	0.365743	0.531678
47.073	0.359685	0.531678
47.105	0.569691	0.531678
47.137	0.307184	0.531678
47.169	0.573729	0.531678
47.201	0.488919	0.531678
47.233	0.670655	0.531678
47.265	0.145641	0.531678
47.297	0.482861	0.531678
47.329	0.490938	0.531678
47.361	0.371801	0.531678
47.393	0.466707	0.531678
47.425	0.31728	0.531678
47.458	0.462668	0.531678
47.49	0.482861	0.531678
47.522	0.660558	0.531678
47.554	0.389974	0.531678
47.586	0.434399	0.531678
47.618	0.559594	0.531678
47.65	0.476803	0.531678
47.682	0.454591	0.531678
47.714	0.400071	0.531678
47.746	0.555556	0.531678
47.778	0.391994	0.531678
47.81	0.428341	0.531678
47.842	0.521228	0.531678
47.874	0.466707	0.531678
47.906	0.208239	0.531678
47.938	0.830178	0.531678
47.97	0.799889	0.531678
48.002	0.319299	0.531678
48.034	0.525266	0.531678
48.066	0.597961	0.531678
48.098	0.400071	0.531678
48.13	0.896815	0.531678
48.162	0.43036	0.531678
48.194	0.367762	0.531678
48.226	0.638346	0.531678
48.258	0.389974	0.531678
48.29	0.220354	0.531678
48.322	0.442476	0.531678
48.354	0.634308	0.531678
48.386	0.315261	0.531678
48.418	0.34555	0.531678
48.45	0.274875	0.531678
48.482	0.276894	0.531678
48.514	0.454591	0.531678
48.546	0.638346	0.531678
48.578	0.43036	0.531678
48.61	0.438437	0.531678
48.642	0.236509	0.531678
48.674	0.375839	0.531678
48.706	0.521228	0.531678
48.738	0.488919	0.531678
48.77	0.375839	0.531678
48.802	0.634308	0.531678
48.834	0.579787	0.531678
48.867	0.650462	0.531678
48.899	0.426321	0.531678
48.931	0.59998	0.531678
48.963	0.555556	0.531678
48.995	0.541421	0.531678
49.027	0.484881	0.531678
49.059	0.363724	0.531678
49.091	0.353627	0.531678
49.123	0.563633	0.531678
49.155	0.274875	0.531678
49.187	0.577768	0.531678
49.219	0.51517	0.531678
49.251	0.428341	0.531678
49.283	0.347569	0.531678
49.315	0.646423	0.531678
49.347	0.503054	0.531678
49.379	0.252663	0.531678
49.411	0.278914	0.531678
49.443	0.466707	0.531678
49.475	0.618153	0.531678
49.507	0.636327	0.531678
49.539	0.585845	0.531678
49.571	0.216316	0.531678
49.603	0.40209	0.531678
49.635	0.630269	0.531678
49.667	0.537382	0.531678
49.699	0.539401	0.531678
49.731	0.432379	0.531678
49.763	0.282952	0.531678
49.795	0.494977	0.531678
49.827	0.295068	0.531678
49.859	0.591903	0.531678
49.891	0.40209	0.531678
49.923	0.379878	0.531678
49.955	0.529305	0.531678
49.987	0.452572	0.531678
50.019	0.394013	0.531678
50.051	0.630269	0.531678
50.083	0.353627	0.531678
50.115	0.398051	0.531678
50.147	0.569691	0.531678
50.179	0.369781	0.531678
50.211	0.658539	0.531678
50.243	0.670655	0.531678
50.276	0.315261	0.531678
50.308	0.410167	0.531678
50.34	0.642385	0.531678
50.372	0.440456	0.531678
50.404	0.321319	0.531678
50.436	0.700944	0.531678
50.468	0.527286	0.531678
50.5	0.476803	0.531678
50.532	0.531324	0.531678
50.564	0.529305	0.531678
50.596	0.583826	0.531678
50.628	0.40209	0.531678
50.66	0.51517	0.531678
50.692	0.593922	0.531678
50.724	0.383916	0.531678
50.756	0.610076	0.531678
50.788	0.422283	0.531678
50.82	0.398051	0.531678
50.852	0.529305	0.531678
50.884	0.440456	0.531678
50.916	0.632288	0.531678
50.948	0.476803	0.531678
50.98	0.341511	0.531678
51.012	0.632288	0.531678
51.044	0.341511	0.531678
51.076	0.555556	0.531678
51.108	0.226412	0.531678
51.14	0.569691	0.531678
51.172	0.496996	0.531678
51.204	0.725175	0.531678
51.236	0.581806	0.531678
51.268	0.230451	0.531678
51.3	0.488919	0.531678
51.332	0.595941	0.531678
51.364	0.464688	0.531678
51.396	0.351608	0.531678
51.428	0.428341	0.531678
51.46	0.387955	0.531678
51.492	0.484881	0.531678
51.524	0.363724	0.531678
51.556	0.274875	0.531678
51.588	0.511131	0.531678
51.62	0.40209	0.531678
51.652	0.692867	0.531678
51.684	0.315261	0.531678
51.717	0.242567	0.531678
51.749	0.414206	0.531678
51.781	0.549498	0.531678
51.813	0.426321	0.531678
51.845	0.416225	0.531678
51.877	0.361704	0.531678
51.909	0.51517	0.531678
51.941	0.398051	0.531678
51.973	0.452572	0.531678
52.005	0.646423	0.531678
52.037	0.331415	0.531678
52.069	0.591903	0.531678
52.101	0.553536	0.531678
52.133	0.379878	0.531678
52.165	0.448533	0.531678
52.197	0.549498	0.531678
52.229	0.45863	0.531678
52.261	0.45863	0.531678
52.293	0.521228	0.531678
52.325	0.426321	0.531678
52.357	0.389974	0.531678
52.389	0.414206	0.531678
52.421	0.614115	0.531678
52.453	0.51517	0.531678
52.485	0.406129	0.531678
52.517	0.468726	0.531678
52.549	0.43036	0.531678
52.581	0.68479	0.531678
52.613	0.561613	0.531678
52.645	0.513151	0.531678
52.677	0.513151	0.531678
52.709	0.406129	0.531678
52.741	0.513151	0.531678
52.773	0.337473	0.531678
52.805	0.450553	0.531678
52.837	0.28901	0.531678
52.869	0.444495	0.531678
52.901	0.349589	0.531678
52.933	0.394013	0.531678
52.965	0.266798	0.531678
52.997	0.733253	0.531678
53.029	0.501035	0.531678
53.061	0.387955	0.531678
53.093	0.406129	0.531678
53.126	0.759503	0.531678
53.158	0.737291	0.531678
53.19	0.581806	0.531678
53.222	0.579787	0.531678
53.254	0.396032	0.531678
53.286	0.553536	0.531678
53.318	0.614115	0.531678
53.35	0.537382	0.531678
53.382	0.700944	0.531678
53.414	0.462668	0.531678
53.446	0.906911	0.531678
53.478	0.618153	0.531678
53.51	0.539401	0.531678
53.542	0.856429	0.531678
53.574	0.464688	0.531678
53.606	0.638346	0.531678
53.638	0.438437	0.531678
53.67	0.549498	0.531678
53.702	0.468726	0.531678
53.734	0.644404	0.531678
53.766	0.179969	0.531678
53.798	0.462668	0.531678
53.83	0.59998	0.531678
53.862	0.6545	0.531678
53.894	0.456611	0.531678
53.926	0.799889	0.531678
53.958	0.406129	0.531678
53.99	0.424302	0.531678
54.022	0.212277	0.531678
54.054	0.43036	0.531678
54.086	0.503054	0.531678
54.118	0.462668	0.531678
54.15	0.291029	0.531678
54.182	0.62825	0.531678
54.214	0.527286	0.531678
54.246	0.276894	0.531678
54.278	0.234489	0.531678
54.31	0.59998	0.531678
54.342	0.26074	0.531678
54.374	0.567671	0.531678
54.406	0.43036	0.531678
54.438	0.555556	0.531678
54.47	0.462668	0.531678
54.502	0.157757	0
54.535	0.0406381	0
54.567	0.0224645	0
54.599	0.0790045	0
54.631	-0.108789	0
54.663	-0.00782473	0
54.695	-0.112828	0
54.727	0.17593	0
54.759	0.0466959	0
54.791	-0.0461911	0
54.823	0.355646	0
54.855	0.194104	0
54.887	0.226412	0
54.919	0.101217	0
54.951	0.181988	0
54.983	0.200162	0
55.015	0.26074	0
55.047	0.404109	0
55.079	0.278914	0
55.111	-0.00984401	0
55.143	0.177949	0
55.175	-0.0764804	0
55.207	0.236509	0
55.239	0.0406381	0
55.271	0.0991973	0
55.303	0.032561	0
55.335	0.117371	0
55.367	0.0709274	0
55.399	0.210258	0
55.431	0.0567924	0
55.463	0.0850623	0
55.495	0.210258	0
55.527	0.291029	0
55.559	0.335454	0
55.591	0.00832955	0
55.623	0.244586	0
55.655	0.117371	0
55.687	0.0143874	0
55.719	0.0668888	0
55.751	0.173911	0
55.783	0.291029	0
55.815	0.220354	0
55.847	0.121409	0
55.879	0.032561	0
55.911	-0.0280176	0
55.944	-0.00580544	0
55.976	0.0305417	0
56.008	-0.0199404	0
56.04	0.0285224	0
56.072	0.153718	0
56.104	0.234489	0
56.136	-0.0643647	0
56.168	-0.155232	0
56.2	0.0345802	0
56.232	0.0567924	0
56.264	0.141602	0
56.296	0.258721	0
56.328	0.111313	0
56.36	0.0709274	0
56.392	0.149679	0
56.424	0.161795	0
56.456	-0.100712	0
56.488	0.2042	0
56.52	0.00631026	0
56.552	0.121409	0
56.584	0.0224645	0
56.616	0.0386188	0
56.648	0.238528	0
56.68	-0.0219597	0
56.712	0.0870816	0
56.744	0.115352	0
56.776	-0.0219597	0
56.808	0.109294	0
56.84	0.00631026	0
56.872	0.272856	0
56.904	0.272856	0
56.936	0.339492	0
56.968	-0.0562875	0
57	0.0729466	0
57.032	0.139583	0
57.064	0.0810238	0
57.096	0.0689081	0
57.128	0.173911	0
57.16	-0.038114	0
57.192	0.107274	0
57.224	0.206219	0
57.256	0.111313	0
57.288	0.145641	0
57.32	0.246605	0
57.353	0.2042	0
57.385	0.135544	0
57.417	0.0628502	0
57.449	-0.0259983	0
57.481	0.0365995	0
57.513	0.103236	0
57.545	0.101217	0
57.577	0.0709274	0
57.609	0.282952	0
57.641	-0.0643647	0
57.673	0.159776	0
57.705	-0.0159019	0
57.737	0.226412	0
57.769	0.0204453	0
57.801	0.0810238	0
57.833	-0.0502297	0
57.865	-0.0401333	0
57.897	0.0931395	0
57.929	0.129487	0
57.961	0.0164067	0
57.993	0.0749659	0
58.025	0.0265031	0
58.057	0.151699	0
58.089	-0.0744611	0
58.121	0.262759	0
58.153	0.0507345	0
58.185	0.192084	0
58.217	0.202181	0
58.249	0.0648695	0
58.281	-0.0643647	0
58.313	0.276894	0
58.345	-0.0744611	0
58.377	0.14766	0
58.409	0.131506	0
58.441	0.115352	0
58.473	0.0810238	0
58.505	0.0830431	0
58.537	0.0588117	0
58.569	0.0426574	0
58.601	0.196123	0
58.633	0.0668888	0
58.665	-0.0461911	0
58.697	0.155737	0
58.729	0.0345802	0
58.761	0.291029	0
58.794	0.153718	0
58.826	0.331415	0
58.858	0.0729466	0
58.89	0.305164	0
58.922	0.234489	0
58.954	0.196123	0
58.986	-0.023979	0
59.018	0.280933	0
59.05	0.309203	0
59.082	0.181988	0
59.114	0.244586	0
59.146	-0.126962	0
59.178	-0.0542683	0
59.21	0.2042	0
59.242	0.26074	0
59.274	0.159776	0
59.306	0.0446767	0
59.338	0.11939	0
59.37	-0.0865768	0
59.402	0.018426	0
59.434	0.173911	0
59.466	0.139583	0
59.498	-0.0320561	0
59.53	0.206219	0
59.562	-0.0764804	0
59.594	0.127467	0
59.626	-0.0259983	0
59.658	0.143622	0
59.69	-0.0946539	0
59.722	0.0870816	0
59.754	0.117371	0
59.786	0.0386188	0
59.818	0.163814	0
59.85	0.0507345	0
59.882	0.00832955	0
59.914	0.0749659	0
59.946	0.0951588	0
59.978	0.0305417	0
60.01	0.0749659	0
60.042	0.032561	0
60.074	0.303145	0
60.106	0.0769852	0
60.138	0.139583	0
60.17	0.0790045	0
60.203	-0.116866	0
60.235	-0.080519	0
60.267	0.295068	0
60.299	0.121409	0
60.331	0.111313	0
60.363	0.00227169	0
60.395	0.00429098	0
60.427	-0.00782473	0
60.459	0.0305417	0
60.491	0.111313	0
60.523	0.0365995	0
60.555	0.127467	0
60.587	0.101217	0
60.619	-0.0320561	0
60.651	-0.00984401	0
60.683	0.169872	0
60.715	0.0870816	0
60.747	0.0830431	0
60.779	0.234489	0
60.811	0.109294	0
60.843	0.0487152	0
60.875	0.262759	0
60.907	0.0729466	0
60.939	0.181988	0
60.971	0.117371	0
61.003	0.109294	0
61.035	0.0790045	0
61.067	0.212277	0
61.099	-0.0603261	0
61.131	0.0345802	0
61.163	0.103236	0
61.195	0.000252411	0
61.227	0.169872	0
61.259	-0.038114	0
61.291	0.0386188	0
61.323	0.0507345	0
61.355	0.0991973	0
61.387	0.111313	0
61.419	0.0588117	0
61.451	-0.114847	0
61.483	0.0931395	0
61.515	0.196123	0
61.547	0.165834	0
61.579	0.282952	0
61.612	0.0466959	0
61.644	0.123429	0
61.676	0.159776	0
61.708	0.107274	0
61.74	0.0406381	0
61.772	-0.0280176	0
61.804	-0.0159019	0
61.836	0.165834	0
61.868	0.0911202	0
61.9	0.139583	0
61.932	0.018426	0
61.964	-0.00378616	0
61.996	0.214297	0
62.028	0.145641	0
62.06	-0.080519	0
62.092	0.0628502	0
62.124	0.109294	0
62.156	-0.0138826	0
62.188	-0.0360947	0
62.22	0.125448	0
62.252	0.105255	0
62.284	0.179969	0
62.316	-0.10677	0
62.348	-0.0179211	0
62.38	0.0951588	0
62.412	0.190065	0
62.444	0.00832955	0
62.476	0.155737	0
62.508	0.177949	0
62.54	-0.0845575	0
62.572	0.186027	0
62.604	0.228432	0
62.636	0.00832955	0
62.668	0.0830431	0
62.7	-0.0482104	0
62.732	0.0426574	0
62.764	0.0164067	0
62.796	0.00227169	0
62.828	-0.0724418	0
62.86	0.246605	0
62.892	0.361704	0
62.924	0.143622	0
62.956	0.0668888	0
62.988	0.165834	0
63.021	0.202181	0
63.053	0.0305417	0
63.085	0.224393	0
63.117	0.163814	0
63.149	0.129487	0
63.181	0.0709274	0
63.213	0.198142	0
63.245	0.129487	0
63.277	-0.0138826	0
63.309	0.0103488	0
63.341	0.188046	0
63.373	-0.0764804	0
63.405	0.179969	0
63.437	0.179969	0
63.469	-0.0441718	0
63.501	0.0648695	0
63.533	0.194104	0
63.565	0.186027	0
63.597	-0.0138826	0
63.629	0.0951588	0
63.661	0.00832955	0
63.693	0.0103488	0
63.725	0.103236	0
63.757	0.188046	0
63.789	-0.00580544	0
63.821	0.0103488	0
63.853	-0.0724418	0
63.885	0.0244838	0
63.917	-0.052249	0
63.949	-0.0906154	0
[truncated: 1,126 more rows]

## Sheet: Figure 4a upper
X	Y
Distance （nm）	Binding Time (s)
3	81.5	21.5	39.5	109	177.5	--	--	--	--
5	21	20.5	22	35.5	39.5	47	61.5	17.5	177
8	0.5	2	1	0.5	8.5	--	--	--	--
10	0.5	0.5	0.5	0.5	2.5	0.5	0.25	--	--
16	8.5	1	0.5	--	--	--	--	--	--

## Sheet: Figure 4a lower
X	Y
Distance （nm）	anti digoxin binding efficiency （%）
3	9.09091	18.1818	10	0	7.69231	11.1111	7.69231	15.3846	8.33333
5	27.2727	63.6364	20	57.1429	38.4615	55.5556	15.3846	30.7692	33.3333
8	36.3636	81.8182	70	85.7143	76.9231	55.5556	38.4615	46.1538	58.3333
10	81.8182	90.9091	80	100	76.9231	88.8889	100	92.3077	58.3333
16	36.3636	81.8182	70	57.1429	38.4615	33.3333	38.4615	69.2308	75

## Sheet: Figure 4b
X	Y
Distance of Digoxin Binding Barycenter (nm)	Potential of Mean Force (kcal/mol)
6.24387	21.4
6.29263	19.7062
6.3414	18.1046
6.39017	17.2281
6.43894	15.7061
6.48771	14.658
6.53648	13.729
6.58525	12.7275
6.63402	12.2765
6.68279	11.9943
6.73156	11.0979
6.78033	10.468
6.8291	10.0766
6.87787	9.92932
6.92664	9.44352
6.97541	9.37436
7.02418	9.23116
7.07295	8.50618
7.12172	8.2575
7.17049	7.70864
7.21926	7.7999
7.26803	7.31181
7.3168	7.14769
7.36557	6.62761
7.41434	6.60186
7.4631	5.52859
7.51187	4.98106
7.56064	5.07198
7.60941	4.69573
7.65818	5.12066
7.70695	4.59646
7.75572	4.11413
7.80449	3.83939
7.85326	3.75678
7.90203	3.81861
7.9508	3.98221
7.99957	4.00705
8.04834	3.41871
8.09711	3.17182
8.14588	3.12804
8.19465	3.37237
8.24342	2.5753
8.29219	2.45206
8.34096	3.01275
8.38973	2.82142
8.4385	2.21661
8.48727	1.77081
8.53604	1.34839
8.58481	1.10201
8.63358	1.10098
8.68234	1.37255
8.73111	0.38104
8.77988	0.82323
8.82865	0.6265
8.87742	0.46187
8.92619	0.65167
8.97496	0.8453
9.02373	0.65755
9.0725	0.67902
9.12127	0.23635
9.17004	1.01447
9.21881	1.84662
9.26758	0.55376
9.31635	0.55015
9.36512	0.47895
9.41389	0.40266
9.46266	0.43672
9.51143	0.15773
9.5602	0.76815
9.60897	1.83611
9.65774	0.62549
9.70651	0.29422
9.75528	0.46291
9.80405	0.44551
9.85281	0.01073
9.90159	0.24073
9.95035	0.54704
9.99912	0.3683
10.0479	0.97418
10.0967	0.81954
10.1454	1.11883
10.1942	1.86153
10.243	1.30517
10.2917	1.43778
10.3405	2.11274
10.3893	2.31732
10.4381	2.32732
10.4868	1.96445
10.5356	2.1557
10.5844	2.23988
10.6331	1.8975
10.6819	1.96654
10.7307	2.55878
10.7794	4.24951
10.8282	2.97232
10.877	3.26359
10.9258	3.88686
10.9745	3.78824
11.0233	4.29243
11.0721	4.57916
11.1208	5.45106
11.1696	7.50307
11.2184	5.48078
11.2671	5.59021
11.3159	5.68295
11.3647	7.46515
11.4134	7.93631
11.4622	8.15807
11.511	6.87545
11.5597	6.54731
11.6085	6.87893
11.6573	7.81015
11.7061	12.5236
11.7548	12.5236
11.8036	10.3076
11.8524	8.4974
11.9011	7.8749
11.9499	8.21072
11.9987	8.14246
12.0474	8.9042
12.0962	9.60975
12.145	9.7511
12.1938	9.52143
12.2425	9.15913
12.2913	9.69551
12.3401	9.9079
12.3888	9.55945
12.4376	10.3942
12.4864	12.2206
12.5351	12.5236
12.5839	11.0297
12.6327	10.5037
12.6814	11.3587
12.7302	12.5336
12.779	12.5236
12.8278	12.5326
12.8765	12.4904
12.9253	12.5114
12.9741	12.7594
13.0228	13.8143
13.0716	13.3999
13.1204	13.6324
13.1692	13.8043
13.2179	13.45
13.2667	14.1679
13.3155	15.4629
13.3642	16.1585
13.413	14.6436
13.4618	14.4035
13.5105	15.0794
13.5593	15.118
13.6081	15.3242
13.6568	16.0332
13.7056	16.5613
13.7544	15.6899
13.8032	16.5135
13.8519	16.8275
13.9007	17.7414
13.9495	17.6696
13.9982	18.1253
14.047	19.2722
14.0958	19.6728
14.1445	19.2865
14.1933	19.2024
14.2421	20.1271
14.2909	21.0714
14.3396	21.7336
14.3884	21.47
14.4372	22.0777
14.4859	22.0504
14.5347	22.5023
14.5835	23.165
14.6322	24.6813
14.681	25.2737
14.7298	24.8884
14.7785	25.126
14.8273	25.6938
14.8761	26.412
14.9248	27.0582
14.9736	27.5575
15.0224	27.623
15.0712	28.3549
15.1199	29.1167
15.1687	29.7889
15.2175	30.1539
15.2662	30.6242
15.315	31.539
15.3638	32.608
15.4125	33.4143
15.4613	34.4857
15.5101	35.7107
15.5589	36.7516
15.6076	37.5695
15.6564	38.6946
15.7052	39.9837
15.7539	41.3534
15.8027	43.1573
15.8515	44.7154
15.9002	46.7978
15.949	49.3787

## Sheet: SI_Figure 1d
X	Y
Distance （nm）	Height (nm)
0	0.335
1.687	0.335
4.1	0.21
6.513	1.502
8.926	2.169
16.165	5.55112e-17
18.578	0.105
20.991	1.593
23.404	2.241
25.817	1.889
28.23	1.818
30.643	2.424
33.056	2.207
35.469	1.882
37.882	2.509
40.295	2.477
42.708	1.905
45.121	2.33
47.534	2.399
49.947	2.303
52.36	2.308
54.773	2.283
57.186	2.223
59.599	2.211
62.012	2.101
64.425	2.22
66.838	2.05
69.251	2.062
71.664	2.41
74.077	2.462
76.49	2.58
78.903	3.061
81.316	2.785
83.729	2.438
86.142	2.104
88.555	2.364
90.968	1.679
93.381	2.094
95.794	1.819
98.207	2.082
100.619	2.191
103.032	2.218
105.445	2.221
107.858	2.331
110.271	2.501
112.684	2.23
115.097	1.621
117.51	0.549
119.923	0.593
127.336	1.08
130.749	0.785
133.162	0.712

## Sheet: SI_Figure 3b
5nm	--			8nm				10nm				16nm
X	Y	X	Y	X	Y	X	Y	X	Y	X	Y	X	Y	X	Y
Distance	The height of Fab	Distance	The height of Fc （nm）	Distance （nm）	The height of Fab (nm)	Distance (nm)	The height of Fc (nm)	Distance (nm)	The height of Fab (nm)	Distance (nm)	The height of Fc (nm)	Distance (nm)	The height of Fab (nm)	Distance (nm)	The height of Fc (nm)
0	0	0	0	0	0	0	0	0	-0.06	0	0	0	3.03	0	0.34
0.67	0.02	0.66	0.11	0.56	0	0.55	0.01	0.53	0	0.51	0.08	0.56	3.09	0.53	0.34
1.35	0.28	1.32	-0.17	1.11	0.23	1.11	0.34	1.06	0.67	1.03	0.11	1.13	2.02	1.06	0.68
2.02	1.8	1.97	0.73	1.67	2.14	1.66	0.45	1.59	1.01	1.54	0.2	1.69	2.86	1.59	0.45
2.7	1.97	2.63	1.63	2.23	1.86	2.22	1.18	2.12	1.63	2.06	0.12	2.26	2.92	2.12	0.57
3.37	1.52	3.29	2.36	2.78	2.7	2.77	0.68	2.65	1.52	2.57	0.23	2.82	3.25	2.65	1.74
4.05	2.75	3.95	3.26	3.34	3.99	3.32	1.63	3.19	1.97	3.09	1.57	3.38	3.87	3.18	1.8
4.72	2.86	4.6	5.05	3.9	3.15	3.88	1.58	3.72	2.47	3.6	1.29	3.95	3.98	3.71	2.08
5.4	2.92	5.26	4.77	4.45	3.88	4.43	1.3	4.25	2.92	4.12	1.91	4.51	3.82	4.24	1.86
6.07	2.92	5.92	5.16	5.01	3.65	4.98	2.76	4.78	3.82	4.63	2.07	5.08	4.49	4.77	2.87
6.74	3.03	6.58	4.94	5.57	4.44	5.54	3.65	5.31	3.2	5.15	2.3	5.64	3.65	5.3	3.37
7.42	2.81	7.23	5.89	6.12	4.1	6.09	3.65	5.84	4.12	5.66	2.41	6.2	4.83	5.83	3.88
8.09	2.7	7.89	6.29	6.68	4.21	6.65	3.65	6.37	4.32	6.18	3.87	6.77	5.22	6.36	3.99
8.77	2.19	8.55	5.16	7.24	3.65	7.2	3.37	6.9	4	6.69	3.53	7.33	4.66	6.89	4.72
9.44	3.03	9.21	4.66	7.79	3.48	7.75	4.16	7.43	4.72	7.21	4.32	7.9	5.11	7.42	4.72
10.12	2.75	9.86	3.99	8.35	3.93	8.31	4.5	7.96	4.59	7.72	4.38	8.46	4.55	7.94	4.95
10.79	4	10.52	3.14	8.91	3.37	8.86	3.65	8.49	4.41	8.24	4.15	9.02	4.32	8.47	4.44
11.46	4.1	11.18	2.64	9.46	2.42	9.42	4.72	9.03	4.3	8.75	4.6	9.59	4.71	9	4.55
12.14	3.93	11.84	2.47	10.02	2.42	9.97	4.05	9.56	4.6	9.27	4.26	10.15	4.27	9.53	5
12.81	3.88	12.49	1.01	10.57	2.08	10.52	3.82	10.09	4.61	9.78	5.11	10.72	3.98	10.06	4.5
13.49	2.64	13.15	1.46	11.13	2.25	11.08	3.37	10.62	3.88	10.3	4.83	11.28	4.49	10.59	4.61
14.16	2.58	13.81	0.22	11.69	2.75	11.63	4.1	11.15	4.44	10.81	4.43	11.85	3.93	11.12	2.81
14.84	2.08			12.24	3.54	12.19	3.37	11.68	3.65	11.33	4.66	12.41	4.04	11.65	2.76
15.51	0.96			12.8	3.48	12.74	3.6	12.21	4.1	11.84	4.26	12.97	4.32	12.18	1.97
16.19	0.23			13.36	3.65	13.29	3.21	12.74	2.81	12.36	2.86	13.54	3.65	12.71	2.53
16.86	-0.39			13.91	3.82	13.85	3.82	13.27	3.76	12.87	3.65	14.1	4.27	13.24	1.52
				14.47	3.99	14.4	2.76	13.8	3.37	13.39	1.91	14.67	4.43	13.77	0.57
				15.03	3.37	14.95	3.09	14.33	3.88	13.9	2.02	15.23	4.32	14.3	0
				15.58	3.04	15.51	2.64	14.87	3.48	14.42	1.91	15.79	4.77	14.83	0.17
				16.14	2.25	16.06	0.29	15.4	3.65	14.93	1.96	16.36	4.77	15.36	1.24
				16.7	1.69	16.62	0.62	15.93	3.71	15.45	0.73	16.92	5.22
				17.25	0.68	17.17	0.17	16.46	3.82	15.96	-0.4	17.49	4.94
				17.81	0.85			16.99	4.11	16.48	0.78	18.05	4.55
								17.52	4.21	16.99	0	18.61	4.66
								18.05	3.93	17.51	-0.06	19.18	4.27
								18.58	3.82	18.02	-0.4	19.74	4.04
								19.11	3.59			20.31	4.21
								19.64	2.81			20.87	3.03
								20.17	1.8			21.43	2.3
								20.71	2.08			22	1.46
								21.24	1.18			22.56	0.73
								21.77	0.73			23.13	0
								22.3	-0.34			23.69	0.95
								22.83	0.51
								23.36	0.73

## Sheet: SI_Figure 6d
3 nm		5 nm		8 nm		10 nm		16 nm
X	Y	X	Y	X	Y	X	Y	X	Y
Distance （nm）	Height (nm)	Distance （nm）	Height (nm)	Distance （nm）	Height (nm)	Distance （nm）	Height (nm)	Distance （nm）	Height (nm)
0	0.48313	0	0.48738	0	0.20689	0	0.1528	0	0.70518
0.0138	0.48532	0.02202	0.50032	0.01987	0.2179	0.0239	0.17847	0.02472	0.70522
0.02761	0.48754	0.04404	0.51339	0.03974	0.229	0.04781	0.20422	0.04945	0.70526
0.04141	0.48978	0.06607	0.52659	0.05961	0.24019	0.07171	0.23007	0.07417	0.70531
0.05522	0.49205	0.08809	0.53993	0.07948	0.25146	0.09562	0.25602	0.0989	0.70535
0.06902	0.49434	0.11011	0.5534	0.09935	0.26281	0.11952	0.28205	0.12362	0.7054
0.08282	0.49667	0.13213	0.567	0.11922	0.27425	0.14342	0.30818	0.14835	0.70546
0.09663	0.49902	0.15415	0.58074	0.13909	0.28578	0.16733	0.33439	0.17307	0.70551
0.11043	0.5014	0.17618	0.5946	0.15896	0.2974	0.19123	0.36069	0.1978	0.70557
0.12423	0.50381	0.1982	0.6086	0.17883	0.3091	0.21514	0.38708	0.22252	0.70563
0.13804	0.50625	0.22022	0.62273	0.1987	0.32088	0.23904	0.41355	0.24725	0.70569
0.15184	0.50872	0.24224	0.63699	0.21857	0.33276	0.26294	0.44011	0.27197	0.70575
0.16565	0.51121	0.26426	0.65138	0.23844	0.34472	0.28685	0.46675	0.2967	0.70582
0.17945	0.51374	0.28629	0.66589	0.25831	0.35677	0.31075	0.49348	0.32142	0.70589
0.19325	0.51629	0.30831	0.68054	0.27818	0.3689	0.33465	0.52028	0.34615	0.70597
0.20706	0.51888	0.33033	0.69531	0.29805	0.38112	0.35856	0.54717	0.37087	0.70605
0.22086	0.52149	0.35235	0.71021	0.31792	0.39343	0.38246	0.57413	0.3956	0.70613
0.23466	0.52414	0.37437	0.72524	0.33779	0.40583	0.40637	0.60117	0.42032	0.70622
0.24847	0.52682	0.3964	0.74039	0.35766	0.41831	0.43027	0.62828	0.44505	0.70631
0.26227	0.52953	0.41842	0.75567	0.37753	0.43088	0.45417	0.65547	0.46977	0.70641
0.27608	0.53227	0.44044	0.77107	0.3974	0.44354	0.47808	0.68273	0.49449	0.70651
0.28988	0.53504	0.46246	0.7866	0.41727	0.45629	0.50198	0.71006	0.51922	0.70661
0.30368	0.53784	0.48448	0.80224	0.43714	0.46912	0.52589	0.73746	0.54394	0.70673
0.31749	0.54067	0.50651	0.81801	0.45701	0.48205	0.54979	0.76494	0.56867	0.70684
0.33129	0.54354	0.52853	0.8339	0.47688	0.49505	0.57369	0.79247	0.59339	0.70696
0.3451	0.54644	0.55055	0.8499	0.49675	0.50815	0.5976	0.82008	0.61812	0.70709
0.3589	0.54937	0.57257	0.86602	0.51662	0.52134	0.6215	0.84774	0.64284	0.70722
0.3727	0.55234	0.59459	0.88226	0.53649	0.53461	0.64541	0.87547	0.66757	0.70736
0.38651	0.55534	0.61662	0.89862	0.55636	0.54797	0.66931	0.90326	0.69229	0.70751
0.40031	0.55837	0.63864	0.91508	0.57623	0.56142	0.69321	0.93111	0.71702	0.70766
0.41411	0.56144	0.66066	0.93166	0.5961	0.57496	0.71712	0.95902	0.74174	0.70782
0.42792	0.56454	0.68268	0.94835	0.61597	0.58858	0.74102	0.98698	0.76647	0.70798
0.44172	0.56768	0.7047	0.96515	0.63584	0.60229	0.76492	1.01499	0.79119	0.70816
0.45553	0.57085	0.72673	0.98205	0.65571	0.61609	0.78883	1.04306	0.81592	0.70834
0.46933	0.57405	0.74875	0.99906	0.67558	0.62998	0.81273	1.07118	0.84064	0.70853
0.48313	0.57729	0.77077	1.01618	0.69545	0.64395	0.83664	1.09935	0.86537	0.70873
0.49694	0.58057	0.79279	1.0334	0.71532	0.65801	0.86054	1.12757	0.89009	0.70894
0.51074	0.58388	0.81481	1.05071	0.73519	0.67216	0.88444	1.15583	0.91481	0.70915
0.52454	0.58723	0.83684	1.06813	0.75506	0.6864	0.90835	1.18414	0.93954	0.70938
0.53835	0.59062	0.85886	1.08565	0.77492	0.70072	0.93225	1.21248	0.96426	0.70961
0.55215	0.59404	0.88088	1.10326	0.79479	0.71513	0.95616	1.24087	0.98899	0.70986
0.56596	0.59749	0.9029	1.12096	0.81466	0.72963	0.98006	1.2693	1.01371	0.71012
0.57976	0.60099	0.92492	1.13875	0.83453	0.74422	1.00396	1.29776	1.03844	0.71039
0.59356	0.60452	0.94695	1.15664	0.8544	0.75889	1.02787	1.32626	1.06316	0.71067
0.60737	0.60809	0.96897	1.17461	0.87427	0.77365	1.05177	1.35479	1.08789	0.71096
0.62117	0.6117	0.99099	1.19266	0.89414	0.78849	1.07568	1.38335	1.11261	0.71126
0.63497	0.61535	1.01301	1.2108	0.91401	0.80342	1.09958	1.41194	1.13734	0.71158
0.64878	0.61903	1.03504	1.22902	0.93388	0.81844	1.12348	1.44056	1.16206	0.71191
0.66258	0.62276	1.05706	1.24731	0.95375	0.83354	1.14739	1.4692	1.18679	0.71225
0.67639	0.62652	1.07908	1.26569	0.97362	0.84872	1.17129	1.49787	1.21151	0.71261
0.69019	0.63032	1.1011	1.28413	0.99349	0.864	1.1952	1.52655	1.23624	0.71298
0.70399	0.63416	1.12312	1.30265	1.01336	0.87935	1.2191	1.55526	1.26096	0.71337
0.7178	0.63804	1.14515	1.32124	1.03323	0.8948	1.243	1.58398	1.28569	0.71378
0.7316	0.64197	1.16717	1.33989	1.0531	0.91032	1.26691	1.61272	1.31041	0.7142
0.74541	0.64593	1.18919	1.3586	1.07297	0.92594	1.29081	1.64147	1.33514	0.71464
0.75921	0.64993	1.21121	1.37738	1.09284	0.94163	1.31471	1.67023	1.35986	0.7151
0.77301	0.65397	1.23323	1.39621	1.11271	0.95741	1.33862	1.699	1.38458	0.71557
0.78682	0.65806	1.25526	1.4151	1.13258	0.97328	1.36252	1.72778	1.40931	0.71607
0.80062	0.66218	1.27728	1.43405	1.15245	0.98922	1.38643	1.75656	1.43403	0.71658
0.81442	0.66635	1.2993	1.45304	1.17232	1.00525	1.41033	1.78534	1.45876	0.71711
0.82823	0.67056	1.32132	1.47208	1.19219	1.02136	1.43423	1.81413	1.48348	0.71767
0.84203	0.67481	1.34334	1.49117	1.21206	1.03756	1.45814	1.84291	1.50821	0.71825
0.85584	0.67911	1.36537	1.51029	1.23193	1.05384	1.48204	1.87169	1.53293	0.71884
0.86964	0.68344	1.38739	1.52946	1.2518	1.07019	1.50595	1.90046	1.55766	0.71947
0.88344	0.68782	1.40941	1.54866	1.27167	1.08663	1.52985	1.92922	1.58238	0.72011
0.89725	0.69225	1.43143	1.5679	1.29154	1.10315	1.55375	1.95798	1.60711	0.72079
0.91105	0.69671	1.45345	1.58716	1.31141	1.11975	1.57766	1.98672	1.63183	0.72148
0.92485	0.70123	1.47548	1.60645	1.33128	1.13644	1.60156	2.01544	1.65656	0.72221
0.93866	0.70578	1.4975	1.62577	1.35115	1.1532	1.62547	2.04415	1.68128	0.72296
0.95246	0.71038	1.51952	1.6451	1.37102	1.17004	1.64937	2.07284	1.70601	0.72374
0.96627	0.71502	1.54154	1.66446	1.39089	1.18696	1.67327	2.1015	1.73073	0.72455
0.98007	0.71971	1.56356	1.68382	1.41076	1.20395	1.69718	2.13014	1.75546	0.72538
0.99387	0.72444	1.58559	1.7032	1.43063	1.22103	1.72108	2.15876	1.78018	0.72625
1.00768	0.72922	1.60761	1.72259	1.4505	1.23818	1.74498	2.18734	1.8049	0.72715
1.02148	0.73405	1.62963	1.74198	1.47037	1.25541	1.76889	2.2159	1.82963	0.72809
1.03529	0.73892	1.65165	1.76138	1.49024	1.27272	1.79279	2.24442	1.85435	0.72906
1.04909	0.74383	1.67367	1.78077	1.51011	1.2901	1.8167	2.27291	1.87908	0.73006
1.06289	0.74879	1.6957	1.80015	1.52998	1.30756	1.8406	2.30135	1.9038	0.7311
1.0767	0.7538	1.71772	1.81953	1.54985	1.32509	1.8645	2.32976	1.92853	0.73217
1.0905	0.75886	1.73974	1.8389	1.56972	1.3427	1.88841	2.35812	1.95325	0.73329
1.1043	0.76396	1.76176	1.85825	1.58959	1.36038	1.91231	2.38644	1.97798	0.73444
1.11811	0.76911	1.78378	1.87759	1.60946	1.37813	1.93622	2.41472	2.0027	0.73563
1.13191	0.77431	1.80581	1.8969	1.62933	1.39596	1.96012	2.44294	2.02743	0.73687
1.14572	0.77955	1.82783	1.91618	1.6492	1.41386	1.98402	2.47111	2.05215	0.73814
1.15952	0.78485	1.84985	1.93544	1.66907	1.43183	2.00793	2.49922	2.07688	0.73946
1.17332	0.79019	1.87187	1.95467	1.68894	1.44987	2.03183	2.52728	2.1016	0.74083
1.18713	0.79558	1.89389	1.97386	1.70881	1.46798	2.05574	2.55528	2.12633	0.74224
1.20093	0.80101	1.91592	1.99301	1.72868	1.48616	2.07964	2.58322	2.15105	0.7437
1.21473	0.8065	1.93794	2.01213	1.74855	1.50441	2.10354	2.61109	2.17578	0.74521
1.22854	0.81204	1.95996	2.03119	1.76842	1.52273	2.12745	2.6389	2.2005	0.74676
1.24234	0.81762	1.98198	2.05021	1.78829	1.54112	2.15135	2.66663	2.22523	0.74837
1.25615	0.82326	2.004	2.06917	1.80816	1.55957	2.17526	2.6943	2.24995	0.75004
1.26995	0.82894	2.02603	2.08808	1.82803	1.5781	2.19916	2.72189	2.27467	0.75175
1.28375	0.83468	2.04805	2.10693	1.8479	1.59668	2.22306	2.74941	2.2994	0.75352
1.29756	0.84046	2.07007	2.12572	1.86777	1.61533	2.24697	2.77685	2.32412	0.75535
1.31136	0.8463	2.09209	2.14444	1.88764	1.63405	2.27087	2.8042	2.34885	0.75724
1.32517	0.85218	2.11411	2.16309	1.90751	1.65283	2.29477	2.83148	2.37357	0.75918
1.33897	0.85812	2.13614	2.18167	1.92738	1.67167	2.31868	2.85867	2.3983	0.76119
1.35277	0.86411	2.15816	2.20017	1.94725	1.69057	2.34258	2.88577	2.42302	0.76326
1.36658	0.87015	2.18018	2.2186	1.96712	1.70954	2.36649	2.91278	2.44775	0.76539
1.38038	0.87624	2.2022	2.23694	1.98699	1.72856	2.39039	2.9397	2.47247	0.76759
1.39418	0.88238	2.22422	2.25519	2.00686	1.74765	2.41429	2.96652	2.4972	0.76986
1.40799	0.88857	2.24625	2.27336	2.02673	1.76679	2.4382	2.99324	2.52192	0.7722
1.42179	0.89482	2.26827	2.29143	2.0466	1.78599	2.4621	3.01987	2.54665	0.7746
1.4356	0.90112	2.29029	2.30941	2.06647	1.80525	2.48601	3.04639	2.57137	0.77708
1.4494	0.90747	2.31231	2.32729	2.08634	1.82457	2.50991	3.07281	2.5961	0.77963
1.4632	0.91387	2.33433	2.34506	2.10621	1.84394	2.53381	3.09912	2.62082	0.78226
1.47701	0.92033	2.35636	2.36273	2.12608	1.86337	2.55772	3.12532	2.64555	0.78496
1.49081	0.92684	2.37838	2.38029	2.14595	1.88284	2.58162	3.15141	2.67027	0.78774
1.50461	0.9334	2.4004	2.39774	2.16582	1.90238	2.60553	3.17739	2.69499	0.7906
1.51842	0.94001	2.42242	2.41508	2.18569	1.92196	2.62943	3.20325	2.71972	0.79354
1.53222	0.94668	2.44444	2.43229	2.20556	1.9416	2.65333	3.22899	2.74444	0.79657
1.54603	0.95341	2.46647	2.44939	2.22543	1.96128	2.67724	3.25461	2.76917	0.79968
1.55983	0.96018	2.48849	2.46636	2.2453	1.98102	2.70114	3.28011	2.79389	0.80288
1.57363	0.96701	2.51051	2.48321	2.26517	2.0008	2.72505	3.30548	2.81862	0.80617
1.58744	0.9739	2.53253	2.49992	2.28504	2.02063	2.74895	3.33072	2.84334	0.80954
1.60124	0.98084	2.55455	2.5165	2.3049	2.04051	2.77285	3.35584	2.86807	0.81301
1.61505	0.98783	2.57658	2.53295	2.32477	2.06043	2.79676	3.38082	2.89279	0.81657
1.62885	0.99488	2.5986	2.54926	2.34464	2.08039	2.82066	3.40567	2.91752	0.82023
1.64265	1.00198	2.62062	2.56542	2.36451	2.1004	2.84456	3.43038	2.94224	0.82398
1.65646	1.00914	2.64264	2.58145	2.38438	2.12046	2.86847	3.45495	2.96697	0.82783
1.67026	1.01635	2.66466	2.59732	2.40425	2.14055	2.89237	3.47938	2.99169	0.83178
1.68406	1.02361	2.68669	2.61305	2.42412	2.16068	2.91628	3.50367	3.01642	0.83584
1.69787	1.03094	2.70871	2.62862	2.44399	2.18085	2.94018	3.52781	3.04114	0.83999
1.71167	1.03831	2.73073	2.64404	2.46386	2.20106	2.96408	3.55181	3.06587	0.84426
1.72548	1.04575	2.75275	2.65931	2.48373	2.22131	2.98799	3.57565	3.09059	0.84863
1.73928	1.05324	2.77477	2.67441	2.5036	2.2416	3.01189	3.59935	3.11532	0.85311
1.75308	1.06078	2.7968	2.68936	2.52347	2.26192	3.0358	3.62288	3.14004	0.8577
1.76689	1.06838	2.81882	2.70414	2.54334	2.28227	3.0597	3.64627	3.16476	0.8624
1.78069	1.07604	2.84084	2.71875	2.56321	2.30265	3.0836	3.66949	3.18949	0.86721
1.79449	1.08375	2.86286	2.7332	2.58308	2.32307	3.10751	3.69256	3.21421	0.87214
1.8083	1.09152	2.88488	2.74747	2.60295	2.34352	3.13141	3.71546	3.23894	0.87719
1.8221	1.09934	2.90691	2.76157	2.62282	2.364	3.15532	3.7382	3.26366	0.88236
1.83591	1.10722	2.92893	2.7755	2.64269	2.3845	3.17922	3.76077	3.28839	0.88765
1.84971	1.11516	2.95095	2.78925	2.66256	2.40503	3.20312	3.78317	3.31311	0.89305
1.86351	1.12315	2.97297	2.80283	2.68243	2.42559	3.22703	3.80541	3.33784	0.89859
1.87732	1.1312	2.99499	2.81622	2.7023	2.44617	3.25093	3.82747	3.36256	0.90424
1.89112	1.13931	3.01702	2.82943	2.72217	2.46678	3.27483	3.84936	3.38729	0.91003
1.90492	1.14747	3.03904	2.84246	2.74204	2.48741	3.29874	3.87107	3.41201	0.91594
1.91873	1.15569	3.06106	2.85531	2.76191	2.50806	3.32264	3.8926	3.43674	0.92198
1.93253	1.16397	3.08308	2.86797	2.78178	2.52873	3.34655	3.91396	3.46146	0.92815
1.94634	1.1723	3.10511	2.88044	2.80165	2.54941	3.37045	3.93513	3.48619	0.93445
1.96014	1.18069	3.12713	2.89272	2.82152	2.57012	3.39435	3.95612	3.51091	0.94089
1.97394	1.18914	3.14915	2.90481	2.84139	2.59084	3.41826	3.97692	3.53564	0.94746
1.98775	1.19764	3.17117	2.9167	2.86126	2.61158	3.44216	3.99754	3.56036	0.95416
2.00155	1.20621	3.19319	2.92841	2.88113	2.63233	3.46607	4.01797	3.58509	0.96101
2.01536	1.21482	3.21522	2.93992	2.901	2.65309	3.48997	4.03821	3.60981	0.96799
2.02916	1.2235	3.23724	2.95123	2.92087	2.67386	3.51387	4.05825	3.63453	0.97511
2.04296	1.23223	3.25926	2.96235	2.94074	2.69465	3.53778	4.07811	3.65926	0.98237
2.05677	1.24102	3.28128	2.97328	2.96061	2.71544	3.56168	4.09777	3.68398	0.98978
2.07057	1.24987	3.3033	2.984	2.98048	2.73624	3.58559	4.11723	3.70871	0.99732
2.08437	1.25877	3.32533	2.99453	3.00035	2.75704	3.60949	4.13649	3.73343	1.00501
2.09818	1.26773	3.34735	3.00485	3.02022	2.77785	3.63339	4.15555	3.75816	1.01284
2.11198	1.27675	3.36937	3.01498	3.04009	2.79867	3.6573	4.17442	3.78288	1.02082
2.12579	1.28582	3.39139	3.02491	3.05996	2.81948	3.6812	4.19307	3.80761	1.02894
2.13959	1.29495	3.41341	3.03463	3.07983	2.8403	3.70511	4.21153	3.83233	1.03721
2.15339	1.30414	3.43544	3.04416	3.0997	2.86111	3.72901	4.22978	3.85706	1.04563
2.1672	1.31338	3.45746	3.05348	3.11957	2.88192	3.75291	4.24782	3.88178	1.0542
2.181	1.32268	3.47948	3.06261	3.13944	2.90273	3.77682	4.26565	3.90651	1.06291
2.1948	1.33204	3.5015	3.07153	3.15931	2.92354	3.80072	4.28327	3.93123	1.07177
2.20861	1.34146	3.52352	3.08025	3.17918	2.94434	3.82462	4.30069	3.95596	1.08078
2.22241	1.35093	3.54555	3.08877	3.19905	2.96513	3.84853	4.31789	3.98068	1.08993
2.23622	1.36046	3.56757	3.09708	3.21892	2.98591	3.87243	4.33487	4.00541	1.09924
2.25002	1.37004	3.58959	3.1052	3.23879	3.00668	3.89634	4.35164	4.03013	1.1087
2.26382	1.37968	3.61161	3.11311	3.25866	3.02744	3.92024	4.3682	4.05485	1.1183
2.27763	1.38938	3.63363	3.12083	3.27853	3.04818	3.94414	4.38453	4.07958	1.12806
2.29143	1.39913	3.65566	3.12834	3.2984	3.06891	3.96805	4.40065	4.1043	1.13796
2.30524	1.40894	3.67768	3.13565	3.31827	3.08963	3.99195	4.41655	4.12903	1.14801
2.31904	1.41881	3.6997	3.14277	3.33814	3.11033	4.01586	4.43223	4.15375	1.15821
2.33284	1.42873	3.72172	3.14969	3.35801	3.13101	4.03976	4.44768	4.17848	1.16855
2.34665	1.43871	3.74374	3.1564	3.37788	3.15166	4.06366	4.46292	4.2032	1.17905
2.36045	1.44874	3.76577	3.16293	3.39775	3.1723	4.08757	4.47793	4.22793	1.18969
2.37425	1.45883	3.78779	3.16925	3.41762	3.19291	4.11147	4.49271	4.25265	1.20047
2.38806	1.46898	3.80981	3.17538	3.43749	3.2135	4.13538	4.50727	4.27738	1.2114
2.40186	1.47918	3.83183	3.18132	3.45736	3.23407	4.15928	4.52161	4.3021	1.22248
2.41567	1.48943	3.85385	3.18707	3.47723	3.2546	4.18318	4.53571	4.32683	1.23369
2.42947	1.49974	3.87588	3.19262	3.4971	3.27511	4.20709	4.54959	4.35155	1.24505
2.44327	1.51011	3.8979	3.19798	3.51697	3.29558	4.23099	4.56324	4.37628	1.25655
2.45708	1.52053	3.91992	3.20315	3.53684	3.31603	4.25489	4.57666	4.401	1.26819
2.47088	1.531	3.94194	3.20814	3.55671	3.33644	4.2788	4.58985	4.42573	1.27997
2.48468	1.54153	3.96396	3.21294	3.57658	3.35681	4.3027	4.60281	4.45045	1.29188
2.49849	1.55212	3.98599	3.21755	3.59645	3.37715	4.32661	4.61554	4.47518	1.30393
2.51229	1.56275	4.00801	3.22198	3.61632	3.39745	4.35051	4.62804	4.4999	1.3161
2.5261	1.57345	4.03003	3.22623	3.63619	3.41771	4.37441	4.6403	4.52462	1.32841
2.5399	1.58419	4.05205	3.2303	3.65606	3.43793	4.39832	4.65233	4.54935	1.34085
2.5537	1.59499	4.07407	3.2342	3.67593	3.45811	4.42222	4.66413	4.57407	1.35342
2.56751	1.60584	4.0961	3.23791	3.6958	3.47825	4.44613	4.67569	4.5988	1.36611
2.58131	1.61674	4.11812	3.24145	3.71567	3.49833	4.47003	4.68702	4.62352	1.37892
2.59512	1.6277	4.14014	3.24482	3.73554	3.51838	4.49393	4.69812	4.64825	1.39185
2.60892	1.63871	4.16216	3.24802	3.75541	3.53837	4.51784	4.70897	4.67297	1.40489
2.62272	1.64977	4.18418	3.25105	3.77528	3.55831	4.54174	4.7196	4.6977	1.41805
2.63653	1.66088	4.20621	3.25392	3.79515	3.57821	4.56565	4.72998	4.72242	1.43133
2.65033	1.67205	4.22823	3.25662	3.81502	3.59805	4.58955	4.74014	4.74715	1.44471
2.66413	1.68327	4.25025	3.25916	3.83488	3.61783	4.61345	4.75005	4.77187	1.45819
2.67794	1.69453	4.27227	3.26154	3.85475	3.63756	4.63736	4.75973	4.7966	1.47178
2.69174	1.70585	4.29429	3.26376	3.87462	3.65723	4.66126	4.76917	4.82132	1.48547
2.70555	1.71722	4.31632	3.26583	3.89449	3.67685	4.68517	4.77838	4.84605	1.49925
2.71935	1.72864	4.33834	3.26774	3.91436	3.6964	4.70907	4.78735	4.87077	1.51312
2.73315	1.74011	4.36036	3.26951	3.93423	3.71589	4.73297	4.79608	4.8955	1.52708
2.74696	1.75163	4.38238	3.27113	3.9541	3.73532	4.75688	4.80458	4.92022	1.54113
2.76076	1.7632	4.4044	3.27261	3.97397	3.75468	4.78078	4.81284	4.94494	1.55525
2.77456	1.77481	4.42643	3.27394	3.99384	3.77398	4.80468	4.82086	4.96967	1.56946
2.78837	1.78648	4.44845	3.27514	4.01371	3.79321	4.82859	4.82865	4.99439	1.58373
2.80217	1.79819	4.47047	3.27619	4.03358	3.81237	4.85249	4.8362	5.01912	1.59808
2.81598	1.80996	4.49249	3.27712	4.05345	3.83146	4.8764	4.84352	5.04384	1.61249
2.82978	1.82177	4.51451	3.27791	4.07332	3.85047	4.9003	4.8506	5.06857	1.62695
2.84358	1.83362	4.53654	3.27858	4.09319	3.86942	4.9242	4.85744	5.09329	1.64148
2.85739	1.84553	4.55856	3.27912	4.11306	3.88829	4.94811	4.86405	5.11802	1.65605
2.87119	1.85748	4.58058	3.27954	4.13293	3.90708	4.97201	4.87043	5.14274	1.67067
2.88499	1.86948	4.6026	3.27984	4.1528	3.92579	4.99592	4.87657	5.16747	1.68533
2.8988	1.88152	4.62462	3.28002	4.17267	3.94442	5.01982	4.88248	5.19219	1.70002
2.9126	1.89361	4.64665	3.28009	4.19254	3.96297	5.04372	4.88815	5.21692	1.71475
2.92641	1.90574	4.66867	3.28005	4.21241	3.98144	5.06763	4.89359	5.24164	1.7295
2.94021	1.91792	4.69069	3.27991	4.23228	3.99983	5.09153	4.8988	5.26637	1.74428
2.95401	1.93014	4.71271	3.27966	4.25215	4.01812	5.11544	4.90377	5.29109	1.75907
2.96782	1.9424	4.73473	3.2793	4.27202	4.03634	5.13934	4.90852	5.31582	1.77387
2.98162	1.95471	4.75676	3.27885	4.29189	4.05446	5.16324	4.91303	5.34054	1.78867
2.99543	1.96706	4.77878	3.27831	4.31176	4.07249	5.18715	4.91732	5.36527	1.80347
3.00923	1.97946	4.8008	3.27767	4.33163	4.09044	5.21105	4.92137	5.38999	1.81827
3.02303	1.99189	4.82282	3.27695	4.3515	4.10828	5.23495	4.9252	5.41471	1.83305
3.03684	2.00437	4.84484	3.27614	4.37137	4.12604	5.25886	4.9288	5.43944	1.84782
3.05064	2.01689	4.86687	3.27524	4.39124	4.1437	5.28276	4.93217	5.46416	1.86256
3.06444	2.02945	4.88889	3.27427	4.41111	4.16126	5.30667	4.93531	5.48889	1.87728
3.07825	2.04205	4.91091	3.27322	4.43098	4.17872	5.33057	4.93823	5.51361	1.89196
3.09205	2.05468	4.93293	3.27211	4.45085	4.19609	5.35447	4.94093	5.53834	1.90659
3.10586	2.06736	4.95495	3.27092	4.47072	4.21335	5.37838	4.9434	5.56306	1.92118
3.11966	2.08008	4.97698	3.26966	4.49059	4.23051	5.40228	4.94565	5.58779	1.93572
3.13346	2.09283	4.999	3.26834	4.51046	4.24756	5.42619	4.94768	5.61251	1.9502
3.14727	2.10562	5.02102	3.26697	4.53033	4.26451	5.45009	4.94948	5.63724	1.96461
3.16107	2.11845	5.04304	3.26553	4.5502	4.28135	5.47399	4.95107	5.66196	1.97895
3.17487	2.13131	5.06507	3.26405	4.57007	4.29809	5.4979	4.95244	5.68669	1.99321
3.18868	2.14421	5.08709	3.26251	4.58994	4.31471	5.5218	4.95359	5.71141	2.00739
3.20248	2.15715	5.10911	3.26093	4.60981	4.33123	5.54571	4.95453	5.73614	2.02147
3.21629	2.17012	5.13113	3.2593	4.62968	4.34763	5.56961	4.95525	5.76086	2.03546
3.23009	2.18312	5.15315	3.25763	4.64955	4.36391	5.59351	4.95576	5.78559	2.04935
3.24389	2.19616	5.17518	3.25593	4.66942	4.38009	5.61742	4.95605	5.81031	2.06313
3.2577	2.20923	5.1972	3.25419	4.68929	4.39614	5.64132	4.95613	5.83504	2.07679
3.2715	2.22233	5.21922	3.25242	4.70916	4.41208	5.66523	4.95601	5.85976	2.09033
3.28531	2.23547	5.24124	3.25062	4.72903	4.4279	5.68913	4.95567	5.88448	2.10374
3.29911	2.24863	5.26326	3.2488	4.7489	4.4436	5.71303	4.95513	5.90921	2.11701
3.31291	2.26183	5.28529	3.24696	4.76877	4.45917	5.73694	4.95438	5.93393	2.13015
3.32672	2.27506	5.30731	3.2451	4.78864	4.47463	5.76084	4.95343	5.95866	2.14314
3.34052	2.28831	5.32933	3.24322	4.80851	4.48996	5.78474	4.95227	5.98338	2.15597
3.35432	2.3016	5.35135	3.24133	4.82838	4.50516	5.80865	4.95091	6.00811	2.16865
3.36813	2.31491	5.37337	3.23943	4.84825	4.52024	5.83255	4.94935	6.03283	2.18116
3.38193	2.32825	5.3954	3.23753	4.86812	4.53519	5.85646	4.9476	6.05756	2.19349
3.39574	2.34161	5.41742	3.23562	4.88799	4.55001	5.88036	4.94564	6.08228	2.20565
3.40954	2.35501	5.43944	3.23372	4.90786	4.5647	5.90426	4.9435	6.10701	2.21763
3.42334	2.36842	5.46146	3.23181	4.92773	4.57926	5.92817	4.94115	6.13173	2.22941
3.43715	2.38187	5.48348	3.22991	4.9476	4.59369	5.95207	4.93862	6.15646	2.241
3.45095	2.39533	5.50551	3.22802	4.96747	4.60798	5.97598	4.93589	6.18118	2.25239
3.46475	2.40882	5.52753	3.22615	4.98734	4.62214	5.99988	4.93298	6.20591	2.26357
3.47856	2.42234	5.54955	3.22428	5.00721	4.63616	6.02378	4.92987	6.23063	2.27454
3.49236	2.43587	5.57157	3.22243	5.02708	4.65004	6.04769	4.92659	6.25536	2.28529
3.50617	2.44943	5.59359	3.22061	5.04695	4.66379	6.07159	4.92311	6.28008	2.29581
3.51997	2.463	5.61562	3.2188	5.06682	4.6774	6.0955	4.91946	6.3048	2.30611
3.53377	2.4766	5.63764	3.21702	5.08669	4.69086	6.1194	4.91563	6.32953	2.31617
3.54758	2.49021	5.65966	3.21527	5.10656	4.70419	6.1433	4.91161	6.35425	2.32599
3.56138	2.50385	5.68168	3.21355	5.12643	4.71737	6.16721	4.90742	6.37898	2.33556
3.57519	2.5175	5.7037	3.21186	5.1463	4.73041	6.19111	4.90306	6.4037	2.34488
3.58899	2.53117	5.72573	3.2102	5.16617	4.7433	6.21502	4.89852	6.42843	2.35395
3.60279	2.54485	5.74775	3.20859	5.18604	4.75605	6.23892	4.89382	6.45315	2.36276
3.6166	2.55855	5.76977	3.20701	5.20591	4.76864	6.26282	4.88894	6.47788	2.3713
3.6304	2.57227	5.79179	3.20548	5.22578	4.7811	6.28673	4.88389	6.5026	2.37957
3.6442	2.58599	5.81381	3.20399	5.24565	4.7934	6.31063	4.87868	6.52733	2.38757
3.65801	2.59973	5.83584	3.20255	5.26552	4.80555	6.33453	4.87331	6.55205	2.39529
3.67181	2.61349	5.85786	3.20116	5.28539	4.81755	6.35844	4.86777	6.57678	2.40273
3.68562	2.62725	5.87988	3.19982	5.30526	4.82941	6.38234	4.86208	6.6015	2.40988
3.69942	2.64103	5.9019	3.19853	5.32513	4.8411	6.40625	4.85623	6.62623	2.41675
3.71322	2.65481	5.92392	3.1973	5.34499	4.85265	6.43015	4.85022	6.65095	2.42331
3.72703	2.66861	5.94595	3.19613	5.36486	4.86404	6.45405	4.84406	6.67568	2.42958
3.74083	2.68241	5.96797	3.19502	5.38473	4.87527	6.47796	4.83775	6.7004	2.43555
3.75463	2.69622	5.98999	3.19397	5.4046	4.88635	6.50186	4.83128	6.72513	2.44122
3.76844	2.71004	6.01201	3.19299	5.42447	4.89727	6.52577	4.82467	6.74985	2.44657
3.78224	2.72386	6.03403	3.19207	5.44434	4.90803	6.54967	4.81792	6.77457	2.45162
3.79605	2.73768	6.05606	3.19122	5.46421	4.91864	6.57357	4.81102	6.7993	2.45635
3.80985	2.75152	6.07808	3.19044	5.48408	4.92908	6.59748	4.80398	6.82402	2.46077
3.82365	2.76535	6.1001	3.18973	5.50395	4.93937	6.62138	4.79681	6.84875	2.46487
3.83746	2.77919	6.12212	3.18909	5.52382	4.94949	6.64529	4.78949	6.87347	2.46864
3.85126	2.79303	6.14414	3.18853	5.54369	4.95945	6.66919	4.78204	6.8982	2.4721
3.86507	2.80686	6.16617	3.18804	5.56356	4.96925	6.69309	4.77446	6.92292	2.47523
3.87887	2.8207	6.18819	3.18763	5.58343	4.97889	6.717	4.76675	6.94765	2.47803
3.89267	2.83454	6.21021	3.1873	5.6033	4.98836	6.7409	4.75891	6.97237	2.48051
3.90648	2.84838	6.23223	3.18706	5.62317	4.99766	6.7648	4.75094	6.9971	2.48266
3.92028	2.86221	6.25425	3.18689	5.64304	5.00681	6.78871	4.74286	7.02182	2.48447
3.93408	2.87604	6.27628	3.18681	5.66291	5.01578	6.81261	4.73464	7.04655	2.48596
3.94789	2.88986	6.2983	3.18681	5.68278	5.02459	6.83652	4.72631	7.07127	2.48711
3.96169	2.90368	6.32032	3.1869	5.70265	5.03323	6.86042	4.71787	7.096	2.48793
3.9755	2.91749	6.34234	3.18707	5.72252	5.04171	6.88432	4.7093	7.12072	2.48842
3.9893	2.9313	6.36436	3.18733	5.74239	5.05002	6.90823	4.70063	7.14545	2.48857
4.0031	2.9451	6.38639	3.18768	5.76226	5.05815	6.93213	4.69184	7.17017	2.48839
4.01691	2.95889	6.40841	3.18813	5.78213	5.06612	6.95604	4.68295	7.19489	2.48788
4.03071	2.97266	6.43043	3.18866	5.802	5.07392	6.97994	4.67395	7.21962	2.48703
4.04451	2.98643	6.45245	3.18928	5.82187	5.08155	7.00384	4.66484	7.24434	2.48585
4.05832	3.00019	6.47447	3.19	5.84174	5.08901	7.02775	4.65564	7.26907	2.48433
4.07212	3.01393	6.4965	3.19082	5.86161	5.09629	7.05165	4.64633	7.29379	2.48249
4.08593	3.02766	6.51852	3.19172	5.88148	5.10341	7.07556	4.63693	7.31852	2.48031
4.09973	3.04137	6.54054	3.19272	5.90135	5.11035	7.09946	4.62744	7.34324	2.47781
4.11353	3.05507	6.56256	3.19382	5.92122	5.11712	7.12336	4.61785	7.36797	2.47498
4.12734	3.06875	6.58458	3.19501	5.94109	5.12372	7.14727	4.60817	7.39269	2.47182
4.14114	3.08242	6.60661	3.19631	5.96096	5.13014	7.17117	4.5984	7.41742	2.46834
4.15494	3.09606	6.62863	3.19769	5.98083	5.13639	7.19508	4.58855	7.44214	2.46453
4.16875	3.10969	6.65065	3.19918	6.0007	5.14247	7.21898	4.57861	7.46687	2.46041
4.18255	3.1233	6.67267	3.20077	6.02057	5.14837	7.24288	4.56859	7.49159	2.45596
4.19636	3.13688	6.69469	3.20245	6.04044	5.1541	7.26679	4.55849	7.51632	2.45121
4.21016	3.15044	6.71672	3.20423	6.06031	5.15965	7.29069	4.54832	7.54104	2.44614
4.22396	3.16398	6.73874	3.20612	6.08018	5.16503	7.31459	4.53807	7.56577	2.44075
4.23777	3.1775	6.76076	3.2081	6.10005	5.17023	7.3385	4.52775	7.59049	2.43507
4.25157	3.19099	6.78278	3.21018	6.11992	5.17526	7.3624	4.51736	7.61522	2.42907
4.26538	3.20445	6.8048	3.21236	6.13979	5.18011	7.38631	4.5069	7.63994	2.42278
4.27918	3.21789	6.82683	3.21464	6.15966	5.18479	7.41021	4.49637	7.66466	2.41619
4.29298	3.2313	6.84885	3.21702	6.17953	5.18929	7.43411	4.48579	7.68939	2.40931
4.30679	3.24468	6.87087	3.2195	6.1994	5.19362	7.45802	4.47514	7.71411	2.40214
4.32059	3.25803	6.89289	3.22209	6.21927	5.19777	7.48192	4.46443	7.73884	2.39468
4.33439	3.27135	6.91491	3.22477	6.23914	5.20174	7.50583	4.45366	7.76356	2.38694
4.3482	3.28464	6.93694	3.22755	6.25901	5.20554	7.52973	4.44284	7.78829	2.37892
4.362	3.29789	6.95896	3.23043	6.27888	5.20916	7.55363	4.43197	7.81301	2.37063
4.37581	3.31111	6.98098	3.23341	6.29875	5.21261	7.57754	4.42104	7.83774	2.36207
4.38961	3.3243	7.003	3.23649	6.31862	5.21588	7.60144	4.41007	7.86246	2.35325
4.40341	3.33745	7.02503	3.23966	6.33849	5.21897	7.62535	4.39906	7.88719	2.34416
4.41722	3.35056	7.04705	3.24294	6.35836	5.22189	7.64925	4.388	7.91191	2.33483
4.43102	3.36363	7.06907	3.24631	6.37823	5.22463	7.67315	4.37689	7.93664	2.32524
4.44482	3.37667	7.09109	3.24978	6.3981	5.2272	7.69706	4.36575	7.96136	2.31541
4.45863	3.38967	7.11311	3.25335	6.41797	5.22959	7.72096	4.35457	7.98609	2.30533
4.47243	3.40262	7.13514	3.25702	6.43784	5.23181	7.74486	4.34336	8.01081	2.29503
4.48624	3.41554	7.15716	3.26078	6.45771	5.23385	7.76877	4.33211	8.03554	2.28449
4.50004	3.42841	7.17918	3.26464	6.47758	5.23572	7.79267	4.32083	8.06026	2.27374
4.51384	3.44124	7.2012	3.26859	6.49745	5.23741	7.81658	4.30952	8.08498	2.26276
4.52765	3.45402	7.22322	3.27263	6.51732	5.23893	7.84048	4.29819	8.10971	2.25157
4.54145	3.46676	7.24525	3.27677	6.53719	5.24027	7.86438	4.28683	8.13443	2.24018
4.55526	3.47945	7.26727	3.281	6.55706	5.24144	7.88829	4.27545	8.15916	2.22859
4.56906	3.49209	7.28929	3.28533	6.57693	5.24243	7.91219	4.26404	8.18388	2.2168
4.58286	3.50468	7.31131	3.28974	6.5968	5.24325	7.9361	4.25262	8.20861	2.20482
4.59667	3.51723	7.33333	3.29425	6.61667	5.2439	7.96	4.24118	8.23333	2.19266
4.61047	3.52972	7.35536	3.29885	6.63654	5.24438	7.9839	4.22973	8.25806	2.18032
4.62427	3.54216	7.37738	3.30353	6.65641	5.24468	8.00781	4.21826	8.28278	2.16782
4.63808	3.55455	7.3994	3.3083	6.67628	5.24481	8.03171	4.20679	8.30751	2.15514
4.65188	3.56689	7.42142	3.31316	6.69615	5.24477	8.05562	4.1953	8.33223	2.14231
4.66569	3.57917	7.44344	3.31811	6.71602	5.24456	8.07952	4.18381	8.35696	2.12933
4.67949	3.5914	7.46547	3.32314	6.73589	5.24418	8.10342	4.17231	8.38168	2.1162
4.69329	3.60357	7.48749	3.32826	6.75576	5.24363	8.12733	4.16081	8.40641	2.10294
4.7071	3.61568	7.50951	3.33346	6.77563	5.24291	8.15123	4.14931	8.43113	2.08953
4.7209	3.62773	7.53153	3.33874	6.7955	5.24202	8.17514	4.13781	8.45586	2.07601
4.7347	3.63973	7.55355	3.3441	6.81537	5.24096	8.19904	4.12631	8.48058	2.06236
4.74851	3.65166	7.57558	3.34954	6.83524	5.23974	8.22294	4.11482	8.50531	2.04859
4.76231	3.66353	7.5976	3.35506	6.85511	5.23835	8.24685	4.10333	8.53003	2.03472
4.77612	3.67534	7.61962	3.36066	6.87497	5.23679	8.27075	4.09185	8.55475	2.02075
4.78992	3.68709	7.64164	3.36634	6.89484	5.23506	8.29465	4.08038	8.57948	2.00668
4.80372	3.69877	7.66366	3.37209	6.91471	5.23317	8.31856	4.06892	8.6042	1.99253
4.81753	3.71039	7.68569	3.37791	6.93458	5.23111	8.34246	4.05748	8.62893	1.97829
4.83133	3.72194	7.70771	3.38381	6.95445	5.2289	8.36637	4.04605	8.65365	1.96397
4.84514	3.73342	7.72973	3.38978	6.97432	5.22651	8.39027	4.03463	8.67838	1.94958
4.85894	3.74484	7.75175	3.39582	6.99419	5.22397	8.41417	4.02324	8.7031	1.93513
4.87274	3.75619	7.77377	3.40193	7.01406	5.22126	8.43808	4.01186	8.72783	1.92063
4.88655	3.76746	7.7958	3.4081	7.03393	5.21839	8.46198	4.00051	8.75255	1.90607
4.90035	3.77867	7.81782	3.41435	7.0538	5.21537	8.48589	3.98918	8.77728	1.89146
4.91415	3.78981	7.83984	3.42066	7.07367	5.21218	8.50979	3.97788	8.802	1.87682
4.92796	3.80087	7.86186	3.42703	7.09354	5.20883	8.53369	3.9666	8.82673	1.86214
4.94176	3.81186	7.88388	3.43346	7.11341	5.20533	8.5576	3.95535	8.85145	1.84743
4.95557	3.82277	7.90591	3.43996	7.13328	5.20167	8.5815	3.94413	8.87618	1.8327
4.96937	3.83361	7.92793	3.44652	7.15315	5.19786	8.60541	3.93294	8.9009	1.81796
4.98317	3.84437	7.94995	3.45313	7.17302	5.19389	8.62931	3.92179	8.92563	1.8032
4.99698	3.85506	7.97197	3.45981	7.19289	5.18976	8.65321	3.91067	8.95035	1.78845
5.01078	3.86566	7.99399	3.46654	7.21276	5.18549	8.67712	3.89958	8.97508	1.77369
5.02458	3.87619	8.01602	3.47332	7.23263	5.18106	8.70102	3.88853	8.9998	1.75894
5.03839	3.88664	8.03804	3.48016	7.2525	5.17648	8.72492	3.87753	9.02452	1.7442
5.05219	3.897	8.06006	3.48705	7.27237	5.17175	8.74883	3.86656	9.04925	1.72948
5.066	3.90729	8.08208	3.49399	7.29224	5.16687	8.77273	3.85563	9.07397	1.71478
5.0798	3.91749	8.1041	3.50097	7.31211	5.16184	8.79664	3.84475	9.0987	1.70011
5.0936	3.92761	8.12613	3.50801	7.33198	5.15667	8.82054	3.83391	9.12342	1.68547
5.10741	3.93764	8.14815	3.51509	7.35185	5.15135	8.84444	3.82311	9.14815	1.67087
5.12121	3.94759	8.17017	3.52221	7.37172	5.14589	8.86835	3.81236	9.17287	1.65632
5.13502	3.95746	8.19219	3.52938	7.39159	5.14028	8.89225	3.80166	9.1976	1.64181
5.14882	3.96723	8.21421	3.53659	7.41146	5.13453	8.91616	3.79101	9.22232	1.62735
5.16262	3.97692	8.23624	3.54385	7.43133	5.12864	8.94006	3.78041	9.24705	1.61296
5.17643	3.98652	8.25826	3.55113	7.4512	5.12261	8.96396	3.76987	9.27177	1.59862
5.19023	3.99603	8.28028	3.55846	7.47107	5.11644	8.98787	3.75937	9.2965	1.58435
5.20403	4.00545	8.3023	3.56582	7.49094	5.11014	9.01177	3.74893	9.32122	1.57015
5.21784	4.01478	8.32432	3.57322	7.51081	5.1037	9.03568	3.73855	9.34595	1.55603
5.23164	4.02402	8.34635	3.58065	7.53068	5.09712	9.05958	3.72822	9.37067	1.54198
5.24545	4.03317	8.36837	3.58811	7.55055	5.09041	9.08348	3.71795	9.3954	1.52802
5.25925	4.04222	8.39039	3.59561	7.57042	5.08356	9.10739	3.70774	9.42012	1.51415
5.27305	4.05118	8.41241	3.60313	7.59029	5.07659	9.13129	3.69759	9.44484	1.50036
5.28686	4.06004	8.43443	3.61067	7.61016	5.06948	9.1552	3.6875	9.46957	1.48667
5.30066	4.06881	8.45646	3.61825	7.63003	5.06225	9.1791	3.67747	9.49429	1.47308
5.31446	4.07748	8.47848	3.62585	7.6499	5.05489	9.203	3.6675	9.51902	1.45959
5.32827	4.08605	8.5005	3.63347	7.66977	5.0474	9.22691	3.6576	9.54374	1.44621
5.34207	4.09453	8.52252	3.64111	7.68964	5.03979	9.25081	3.64776	9.56847	1.43293
5.35588	4.10291	8.54454	3.64877	7.70951	5.03206	9.27471	3.63799	9.59319	1.41976
5.36968	4.11118	8.56657	3.65645	7.72938	5.0242	9.29862	3.62828	9.61792	1.40671
5.38348	4.11936	8.58859	3.66415	7.74925	5.01623	9.32252	3.61865	9.64264	1.39378
5.39729	4.12744	8.61061	3.67186	7.76912	5.00813	9.34643	3.60908	9.66737	1.38096
5.41109	4.13541	8.63263	3.67959	7.78899	4.99992	9.37033	3.59958	9.69209	1.36827
5.42489	4.14329	8.65465	3.68733	7.80886	4.9916	9.39423	3.59015	9.71682	1.3557
5.4387	4.15106	8.67668	3.69508	7.82873	4.98315	9.41814	3.58079	9.74154	1.34326
5.4525	4.15873	8.6987	3.70284	7.8486	4.9746	9.44204	3.5715	9.76627	1.33095
5.46631	4.16629	8.72072	3.71061	7.86847	4.96593	9.46595	3.56229	9.79099	1.31877
5.48011	4.17375	8.74274	3.71839	7.88834	4.95716	9.48985	3.55314	9.81572	1.30673
5.49391	4.1811	8.76476	3.72617	7.90821	4.94827	9.51375	3.54408	9.84044	1.29482
5.50772	4.18835	8.78679	3.73396	7.92808	4.93928	9.53766	3.53508	9.86517	1.28305
5.52152	4.19549	8.80881	3.74175	7.94795	4.93019	9.56156	3.52616	9.88989	1.27142
5.53533	4.20252	8.83083	3.74954	7.96782	4.92099	9.58547	3.51732	9.91461	1.25993
5.54913	4.20944	8.85285	3.75734	7.98769	4.91169	9.60937	3.50855	9.93934	1.24858
5.56293	4.21626	8.87487	3.76513	8.00756	4.90229	9.63327	3.49986	9.96406	1.23738
5.57674	4.22297	8.8969	3.77292	8.02743	4.89279	9.65718	3.49125	9.98879	1.22632
5.59054	4.22957	8.91892	3.78071	8.0473	4.88319	9.68108	3.48272	10.0135	1.21541
5.60434	4.23606	8.94094	3.78849	8.06717	4.87349	9.70498	3.47426	10.0382	1.20464
5.61815	4.24243	8.96296	3.79626	8.08704	4.86371	9.72889	3.46589	10.063	1.19403
5.63195	4.2487	8.98498	3.80403	8.10691	4.85383	9.75279	3.45759	10.0877	1.18357
5.64576	4.25486	9.00701	3.81179	8.12678	4.84386	9.7767	3.44938	10.1124	1.17325
5.65956	4.2609	9.02903	3.81954	8.14665	4.8338	9.8006	3.44124	10.1371	1.16309
5.67336	4.26683	9.05105	3.82727	8.16652	4.82366	9.8245	3.43319	10.1619	1.15308
5.68717	4.27265	9.07307	3.835	8.18639	4.81342	9.84841	3.42521	10.1866	1.14322
5.70097	4.27835	9.0951	3.84271	8.20626	4.80311	9.87231	3.41732	10.2113	1.13352
5.71477	4.28394	9.11712	3.8504	8.22613	4.79271	9.89622	3.40952	10.236	1.12397
5.72858	4.28942	9.13914	3.85808	8.246	4.78224	9.92012	3.40179	10.2608	1.11457
5.74238	4.29478	9.16116	3.86575	8.26587	4.77168	9.94402	3.39415	10.2855	1.10533
5.75619	4.30002	9.18318	3.87339	8.28574	4.76105	9.96793	3.38659	10.3102	1.09624
5.76999	4.30515	9.20521	3.88101	8.30561	4.75034	9.99183	3.37911	10.3349	1.08731
5.78379	4.31017	9.22723	3.88861	8.32548	4.73956	10.0157	3.37172	10.3597	1.07853
5.7976	4.31506	9.24925	3.89619	8.34535	4.72871	10.0396	3.36441	10.3844	1.0699
5.8114	4.31985	9.27127	3.90375	8.36522	4.71778	10.0635	3.35718	10.4091	1.06143
5.82521	4.32451	9.29329	3.91128	8.38509	4.70679	10.0875	3.35004	10.4338	1.05311
5.83901	4.32906	9.31532	3.91878	8.40495	4.69574	10.1113	3.34299	10.4586	1.04494
5.85281	4.33349	9.33734	3.92626	8.42482	4.68461	10.1353	3.33602	10.4833	1.03693
5.86662	4.3378	9.35936	3.93371	8.44469	4.67343	10.1592	3.32913	10.508	1.02906
5.88042	4.342	9.38138	3.94113	8.46456	4.66219	10.1831	3.32233	10.5327	1.02135
5.89422	4.34607	9.4034	3.94853	8.48443	4.65088	10.207	3.31562	10.5575	1.01379
5.90803	4.35003	9.42543	3.95589	8.5043	4.63952	10.2309	3.30899	10.5822	1.00639
5.92183	4.35387	9.44745	3.96321	8.52417	4.62811	10.2548	3.30244	10.6069	0.99913
5.93564	4.35759	9.46947	3.97051	8.54404	4.61664	10.2787	3.29598	10.6316	0.99202
5.94944	4.36119	9.49149	3.97777	8.56391	4.60512	10.3026	3.28961	10.6564	0.98506
5.96324	4.36468	9.51351	3.98499	8.58378	4.59354	10.3265	3.28332	10.6811	0.97824
5.97705	4.36804	9.53554	3.99218	8.60365	4.58193	10.3504	3.27712	10.7058	0.97157
5.99085	4.37129	9.55756	3.99933	8.62352	4.57026	10.3743	3.271	10.7305	0.96505
6.00465	4.37441	9.57958	4.00644	8.64339	4.55855	10.3982	3.26497	10.7553	0.95867
6.01846	4.37742	9.6016	4.01351	8.66326	4.5468	10.4221	3.25902	10.78	0.95244
6.03226	4.3803	9.62362	4.02054	8.68313	4.53501	10.446	3.25316	10.8047	0.94635
6.04607	4.38307	9.64565	4.02753	8.703	4.52317	10.4699	3.24739	10.8294	0.9404
6.05987	4.38572	9.66767	4.03448	8.72287	4.51131	10.4938	3.2417	10.8542	0.93458
6.07367	4.38825	9.68969	4.04138	8.74274	4.4994	10.5177	3.23609	10.8789	0.92891
6.08748	4.39065	9.71171	4.04824	8.76261	4.48747	10.5416	3.23057	10.9036	0.92338
6.10128	4.39294	9.73373	4.05506	8.78248	4.4755	10.5655	3.22514	10.9283	0.91798
6.11509	4.39511	9.75576	4.06182	8.80235	4.4635	10.5894	3.21979	10.953	0.91271
6.12889	4.39717	9.77778	4.06855	8.82222	4.45148	10.6133	3.21452	10.9778	0.90758
6.14269	4.3991	9.7998	4.07522	8.84209	4.43943	10.6372	3.20934	11.0025	0.90258
6.1565	4.40091	9.82182	4.08184	8.86196	4.42735	10.6611	3.20424	11.0272	0.89772
6.1703	4.40261	9.84384	4.08842	8.88183	4.41526	10.6851	3.19923	11.0519	0.89298
6.1841	4.40418	9.86587	4.09494	8.9017	4.40314	10.7089	3.1943	11.0767	0.88837
6.19791	4.40564	9.88789	4.10142	8.92157	4.39101	10.7328	3.18946	11.1014	0.88389
6.21171	4.40698	9.90991	4.10784	8.94144	4.37886	10.7568	3.1847	11.1261	0.87953
6.22552	4.4082	9.93193	4.1142	8.96131	4.36669	10.7807	3.18002	11.1509	0.8753
6.23932	4.40931	9.95395	4.12052	8.98118	4.35451	10.8046	3.17542	11.1756	0.87119
6.25312	4.4103	9.97598	4.12678	9.00105	4.34233	10.8285	3.17091	11.2003	0.86719
6.26693	4.41117	9.998	4.13298	9.02092	4.33013	10.8524	3.16648	11.225	0.86332
6.28073	4.41192	10.02	4.13913	9.04079	4.31793	10.8763	3.16213	11.2498	0.85957
6.29453	4.41256	10.042	4.14522	9.06066	4.30572	10.9002	3.15786	11.2745	0.85594
6.30834	4.41309	10.0641	4.15126	9.08053	4.29351	10.9241	3.15367	11.2992	0.85241
6.32214	4.4135	10.0861	4.15723	9.1004	4.28129	10.948	3.14956	11.3239	0.84901
6.33595	4.41379	10.1081	4.16315	9.12027	4.26908	10.9719	3.14554	11.3486	0.84571
6.34975	4.41398	10.1301	4.16901	9.14014	4.25687	10.9958	3.14159	11.3734	0.84253
6.36355	4.41404	10.1522	4.17481	9.16001	4.24466	11.0197	3.13773	11.3981	0.83945
6.37736	4.414	10.1742	4.18054	9.17988	4.23246	11.0436	3.13394	11.4228	0.83648
6.39116	4.41384	10.1962	4.18622	9.19975	4.22027	11.0675	3.13023	11.4475	0.83362
6.40496	4.41358	10.2182	4.19183	9.21962	4.20809	11.0914	3.12661	11.4723	0.83086
6.41877	4.4132	10.2402	4.19738	9.23949	4.19592	11.1153	3.12306	11.497	0.82821
6.43257	4.41271	10.2623	4.20286	9.25936	4.18376	11.1392	3.11958	11.5217	0.82566
6.44638	4.41211	10.2843	4.20828	9.27923	4.17162	11.1631	3.11619	11.5465	0.82321
6.46018	4.41141	10.3063	4.21364	9.2991	4.15949	11.187	3.11287	11.5712	0.82085
6.47398	4.4106	10.3283	4.21893	9.31897	4.14738	11.2109	3.10962	11.5959	0.8186
6.48779	4.40968	10.3504	4.22415	9.33884	4.1353	11.2348	3.10646	11.6206	0.81644
6.50159	4.40865	10.3724	4.22931	9.35871	4.12323	11.2587	3.10337	11.6454	0.81437
6.5154	4.40752	10.3944	4.2344	9.37858	4.11119	11.2826	3.10035	11.6701	0.8124
6.5292	4.40629	10.4164	4.23942	9.39845	4.09918	11.3065	3.09741	11.6948	0.81052
6.543	4.40495	10.4384	4.24437	9.41832	4.0872	11.3305	3.09454	11.7195	0.80873
6.55681	4.40351	10.4605	4.24926	9.43819	4.07524	11.3544	3.09174	11.7442	0.80703
6.57061	4.40198	10.4825	4.25407	9.45806	4.06331	11.3783	3.08902	11.769	0.80542
6.58441	4.40034	10.5045	4.25882	9.47793	4.05142	11.4022	3.08637	11.7937	0.8039
6.59822	4.3986	10.5265	4.26349	9.4978	4.03957	11.4261	3.08379	11.8184	0.80246
6.61202	4.39677	10.5486	4.2681	9.51767	4.02774	11.45	3.08128	11.8431	0.8011
6.62583	4.39484	10.5706	4.27263	9.53754	4.01596	11.4739	3.07884	11.8679	0.79983
6.63963	4.39281	10.5926	4.27709	9.55741	4.00422	11.4978	3.07648	11.8926	0.79864
6.65343	4.39069	10.6146	4.28148	9.57728	3.99252	11.5217	3.07418	11.9173	0.79753
6.66724	4.38848	10.6366	4.28579	9.59715	3.98086	11.5456	3.07195	11.942	0.7965
6.68104	4.38618	10.6587	4.29003	9.61702	3.96925	11.5695	3.06979	11.9668	0.79554
6.69484	4.38379	10.6807	4.2942	9.63689	3.95768	11.5934	3.0677	11.9915	0.79467
6.70865	4.38131	10.7027	4.29829	9.65676	3.94617	11.6173	3.06567	12.0162	0.79387
6.72245	4.37875	10.7247	4.30231	9.67663	3.9347	11.6412	3.06371	12.0409	0.79314
6.73626	4.3761	10.7468	4.30625	9.6965	3.92329	11.6651	3.06182	12.0657	0.79249
6.75006	4.37337	10.7688	4.31012	9.71637	3.91192	11.689	3.05999	12.0904	0.79191
6.76386	4.37056	10.7908	4.31391	9.73624	3.90062	11.7129	3.05822	12.1151	0.7914
6.77767	4.36766	10.8128	4.31763	9.75611	3.88937	11.7368	3.05652	12.1398	0.79097
6.79147	4.36469	10.8348	4.32127	9.77598	3.87817	11.7607	3.05489	12.1646	0.7906
6.80528	4.36164	10.8569	4.32483	9.79585	3.86704	11.7846	3.05331	12.1893	0.7903
6.81908	4.35852	10.8789	4.32831	9.81572	3.85597	11.8085	3.0518	12.214	0.79008
6.83288	4.35533	10.9009	4.33172	9.83559	3.84496	11.8324	3.05035	12.2387	0.78991
6.84669	4.35206	10.9229	4.33504	9.85546	3.83402	11.8563	3.04896	12.2635	0.78982
6.86049	4.34873	10.9449	4.33829	9.87533	3.82314	11.8802	3.04763	12.2882	0.78978
6.87429	4.34533	10.967	4.34146	9.8952	3.81233	11.9041	3.04636	12.3129	0.78982
6.8881	4.34187	10.989	4.34455	9.91507	3.80159	11.9281	3.04515	12.3376	0.78992
6.9019	4.33834	11.011	4.34756	9.93493	3.79092	11.952	3.044	12.3624	0.79008
6.91571	4.33475	11.033	4.3505	9.9548	3.78032	11.9759	3.0429	12.3871	0.7903
6.92951	4.3311	11.0551	4.35335	9.97467	3.7698	11.9998	3.04186	12.4118	0.79058
6.94331	4.3274	11.0771	4.35612	9.99454	3.75935	12.0237	3.04088	12.4365	0.79093
6.95712	4.32364	11.0991	4.35881	10.0144	3.74897	12.0476	3.03996	12.4613	0.79133
6.97092	4.31984	11.1211	4.36142	10.0343	3.73868	12.0715	3.03908	12.486	0.7918
6.98472	4.31598	11.1431	4.36395	10.0541	3.72846	12.0954	3.03827	12.5107	0.79232
6.99853	4.31208	11.1652	4.36639	10.074	3.71833	12.1193	3.0375	12.5354	0.7929
7.01233	4.30813	11.1872	4.36876	10.0939	3.70827	12.1432	3.03679	12.5602	0.79354
7.02614	4.30414	11.2092	4.37104	10.1138	3.6983	12.1671	3.03613	12.5849	0.79424
7.03994	4.30011	11.2312	4.37324	10.1336	3.68842	12.191	3.03552	12.6096	0.79499
7.05374	4.29604	11.2532	4.37536	10.1535	3.67862	12.2149	3.03496	12.6343	0.7958
7.06755	4.29194	11.2753	4.37739	10.1734	3.6689	12.2388	3.03446	12.6591	0.79667
7.08135	4.28781	11.2973	4.37935	10.1932	3.65928	12.2627	3.034	12.6838	0.79759
7.09516	4.28365	11.3193	4.38122	10.2131	3.64975	12.2866	3.03359	12.7085	0.79856
7.10896	4.27946	11.3413	4.383	10.233	3.6403	12.3105	3.03323	12.7332	0.79959
7.12276	4.27525	11.3634	4.38471	10.2529	3.63095	12.3344	3.03291	12.758	0.80068
7.13657	4.27102	11.3854	4.38632	10.2727	3.6217	12.3583	3.03265	12.7827	0.80181
7.15037	4.26677	11.4074	4.38786	10.2926	3.61254	12.3822	3.03242	12.8074	0.803
7.16417	4.26251	11.4294	4.38931	10.3125	3.60347	12.4061	3.03225	12.8321	0.80425
7.17798	4.25823	11.4514	4.39068	10.3323	3.5945	12.43	3.03212	12.8569	0.80554
7.19178	4.25395	11.4735	4.39196	10.3522	3.58563	12.4539	3.03203	12.8816	0.80689
7.20559	4.24966	11.4955	4.39316	10.3721	3.57686	12.4778	3.03198	12.9063	0.8083
7.21939	4.24537	11.5175	4.39427	10.3919	3.56819	12.5017	3.03198	12.931	0.80975
7.23319	4.24107	11.5395	4.3953	10.4118	3.55963	12.5257	3.03202	12.9558	0.81125
7.247	4.23678	11.5616	4.39625	10.4317	3.55116	12.5495	3.0321	12.9805	0.81281
7.2608	4.2325	11.5836	4.3971	10.4515	3.5428	12.5734	3.03222	13.0052	0.81442
7.2746	4.22823	11.6056	4.39788	10.4714	3.53454	12.5974	3.03238	13.0299	0.81608
7.28841	4.22397	11.6276	4.39857	10.4913	3.5264	12.6213	3.03258	13.0547	0.81779
7.30221	4.21972	11.6496	4.39917	10.5112	3.51835	12.6452	3.03282	13.0794	0.81955
7.31602	4.2155	11.6717	4.39969	10.531	3.51042	12.6691	3.03309	13.1041	0.82136
7.32982	4.21129	11.6937	4.40012	10.5509	3.50259	12.693	3.0334	13.1288	0.82322
7.34362	4.20712	11.7157	4.40047	10.5708	3.49488	12.7169	3.03375	13.1535	0.82514
7.35743	4.20297	11.7377	4.40073	10.5906	3.48727	12.7408	3.03414	13.1783	0.8271
7.37123	4.19885	11.7598	4.4009	10.6105	3.47978	12.7647	3.03456	13.203	0.82911
7.38504	4.19478	11.7818	4.40099	10.6304	3.4724	12.7886	3.03501	13.2277	0.83118
7.39884	4.19074	11.8038	4.401	10.6502	3.46514	12.8125	3.0355	13.2524	0.83329
7.41264	4.18674	11.8258	4.40091	10.6701	3.45798	12.8364	3.03601	13.2772	0.83546
7.42645	4.18279	11.8478	4.40075	10.69	3.45095	12.8603	3.03657	13.3019	0.83768
7.44025	4.17889	11.8699	4.40049	10.7099	3.44403	12.8842	3.03715	13.3266	0.83994
7.45405	4.17504	11.8919	4.40015	10.7297	3.43722	12.9081	3.03776	13.3514	0.84226
7.46786	4.17125	11.9139	4.39973	10.7496	3.43054	12.932	3.03841	13.3761	0.84463
7.48166	4.16752	11.9359	4.39921	10.7695	3.42397	12.9559	3.03908	13.4008	0.84705
7.49547	4.16385	11.958	4.39862	10.7893	3.41752	12.9798	3.03978	13.4255	0.84952
7.50927	4.16025	11.98	4.39793	10.8092	3.4112	13.0037	3.04051	13.4503	0.85204
7.52307	4.15671	12.002	4.39716	10.8291	3.40499	13.0276	3.04127	13.475	0.85461
7.53688	4.15326	12.024	4.39631	10.849	3.3989	13.0515	3.04206	13.4997	0.85723
7.55068	4.14988	12.046	4.39536	10.8688	3.39294	13.0754	3.04287	13.5244	0.85991
7.56448	4.14658	12.0681	4.39434	10.8887	3.3871	13.0993	3.0437	13.5491	0.86263
7.57829	4.14336	12.0901	4.39322	10.9086	3.38138	13.1232	3.04456	13.5739	0.86541
7.59209	4.14024	12.1121	4.39202	10.9284	3.37578	13.1471	3.04545	13.5986	0.86824
7.6059	4.1372	12.1341	4.39074	10.9483	3.37031	13.171	3.04636	13.6233	0.87111
7.6197	4.13426	12.1562	4.38936	10.9682	3.36497	13.195	3.04729	13.648	0.87405
7.6335	4.13141	12.1782	4.38791	10.988	3.35975	13.2189	3.04825	13.6728	0.87703
7.64731	4.12867	12.2002	4.38636	11.0079	3.35465	13.2428	3.04922	13.6975	0.88007
7.66111	4.12603	12.2222	4.38473	11.0278	3.34968	13.2667	3.05022	13.7222	0.88316
7.67491	4.1235	12.2442	4.38302	11.0477	3.34484	13.2906	3.05124	13.747	0.8863
7.68872	4.12108	12.2663	4.38122	11.0675	3.34013	13.3145	3.05228	13.7717	0.88949
7.70252	4.11877	12.2883	4.37933	11.0874	3.33554	13.3384	3.05333	13.7964	0.89274
7.71633	4.11659	12.3103	4.37736	11.1073	3.33108	13.3623	3.05441	13.8211	0.89604
7.73013	4.11452	12.3323	4.3753	11.1271	3.32675	13.3862	3.0555	13.8459	0.89939
7.74393	4.11257	12.3544	4.37316	11.147	3.32255	13.4101	3.05661	13.8706	0.9028
7.75774	4.11076	12.3764	4.37093	11.1669	3.31848	13.434	3.05774	13.8953	0.90626
7.77154	4.10907	12.3984	4.36862	11.1867	3.31454	13.4579	3.05889	13.92	0.90978
7.78535	4.10751	12.4204	4.36622	11.2066	3.31072	13.4818	3.06005	13.9447	0.91335
7.79915	4.10609	12.4424	4.36374	11.2265	3.30704	13.5057	3.06122	13.9695	0.91697
7.81295	4.10481	12.4645	4.36117	11.2463	3.30348	13.5296	3.06241	13.9942	0.92065
7.82676	4.10367	12.4865	4.35852	11.2662	3.30006	13.5535	3.06361	14.0189	0.92439
7.84056	4.10268	12.5085	4.35579	11.2861	3.29677	13.5774	3.06483	14.0436	0.92818
7.85436	4.10183	12.5305	4.35297	11.306	3.29361	13.6013	3.06606	14.0684	0.93202
7.86817	4.10113	12.5526	4.35006	11.3258	3.29057	13.6252	3.0673	14.0931	0.93593
7.88197	4.10058	12.5746	4.34707	11.3457	3.28767	13.6491	3.06855	14.1178	0.93989
7.89578	4.10018	12.5966	4.344	11.3656	3.2849	13.673	3.06982	14.1425	0.9439
7.90958	4.09994	12.6186	4.34084	11.3854	3.28227	13.6969	3.07109	14.1673	0.94797
7.92338	4.09986	12.6406	4.3376	11.4053	3.27976	13.7208	3.07238	14.192	0.9521
7.93719	4.09994	12.6627	4.33428	11.4252	3.27738	13.7447	3.07367	14.2167	0.95628
7.95099	4.10018	12.6847	4.33087	11.4451	3.27514	13.7686	3.07497	14.2414	0.96053
7.96479	4.10058	12.7067	4.32738	11.4649	3.27302	13.7926	3.07628	14.2662	0.96483
7.9786	4.10115	12.7287	4.32381	11.4848	3.27104	13.8165	3.0776	14.2909	0.96919
7.9924	4.10189	12.7508	4.32016	11.5046	3.26919	13.8404	3.07893	14.3156	0.9736
8.00621	4.1028	12.7728	4.31642	11.5245	3.26747	13.8643	3.08026	14.3403	0.97808
8.02001	4.10388	12.7948	4.3126	11.5444	3.26588	13.8882	3.0816	14.3651	0.98261
8.03381	4.10513	12.8168	4.3087	11.5643	3.26442	13.9121	3.08294	14.3898	0.9872
8.04762	4.10656	12.8388	4.30471	11.5841	3.26309	13.936	3.08429	14.4145	0.99186
8.06142	4.10816	12.8609	4.30064	11.604	3.26189	13.9599	3.08564	14.4392	0.99657
8.07523	4.10993	12.8829	4.2965	11.6239	3.26082	13.9838	3.087	14.464	1.00134
8.08903	4.11188	12.9049	4.29227	11.6437	3.25988	14.0077	3.08836	14.4887	1.00617
8.10283	4.11401	12.9269	4.28796	11.6636	3.25907	14.0316	3.08973	14.5134	1.01106
8.11664	4.11631	12.9489	4.28357	11.6835	3.25839	14.0555	3.09109	14.5381	1.01601
8.13044	4.1188	12.971	4.27909	11.7034	3.25785	14.0794	3.09246	14.5629	1.02102
8.14424	4.12146	12.993	4.27454	11.7232	3.25742	14.1033	3.09384	14.5876	1.02609
8.15805	4.1243	13.015	4.26991	11.7431	3.25713	14.1272	3.09521	14.6123	1.03123
8.17185	4.12732	13.037	4.2652	11.763	3.25697	14.1511	3.09658	14.637	1.03642
8.18566	4.13051	13.0591	4.2604	11.7828	3.25693	14.175	3.09795	14.6618	1.04168
8.19946	4.13389	13.0811	4.25553	11.8027	3.25702	14.1989	3.09933	14.6865	1.04699
8.21326	4.13744	13.1031	4.25058	11.8226	3.25724	14.2228	3.1007	14.7112	1.05237
8.22707	4.14117	13.1251	4.24555	11.8424	3.25759	14.2467	3.10207	14.7359	1.05781
8.24087	4.14507	13.1471	4.24044	11.8623	3.25806	14.2706	3.10344	14.7607	1.06332
8.25467	4.14915	13.1692	4.23526	11.8822	3.25866	14.2945	3.10481	14.7854	1.06888
8.26848	4.15341	13.1912	4.22999	11.902	3.25938	14.3184	3.10617	14.8101	1.07451
8.28228	4.15783	13.2132	4.22465	11.9219	3.26022	14.3423	3.10753	14.8348	1.0802
8.29609	4.16243	13.2352	4.21923	11.9418	3.2612	14.3663	3.10889	14.8596	1.08595
8.30989	4.1672	13.2573	4.21373	11.9617	3.26229	14.3902	3.11024	14.8843	1.09176
8.32369	4.17213	13.2793	4.20815	11.9815	3.26351	14.414	3.1116	14.909	1.09764
8.3375	4.17723	13.3013	4.2025	12.0014	3.26485	14.438	3.11294	14.9337	1.10358
8.3513	4.18249	13.3233	4.19677	12.0213	3.26631	14.4619	3.11428	14.9585	1.10958
8.36511	4.18792	13.3453	4.19097	12.0411	3.26789	14.4858	3.11562	14.9832	1.11565
8.37891	4.1935	13.3674	4.18509	12.061	3.2696	14.5097	3.11695	15.0079	1.12178
8.39271	4.19924	13.3894	4.17913	12.0809	3.27142	14.5336	3.11827	15.0326	1.12797
8.40652	4.20513	13.4114	4.1731	12.1007	3.27336	14.5575	3.11959	15.0574	1.13423
8.42032	4.21117	13.4334	4.167	12.1206	3.27542	14.5814	3.1209	15.0821	1.14055
8.43412	4.21735	13.4555	4.16082	12.1405	3.2776	14.6053	3.1222	15.1068	1.14693
8.44793	4.22368	13.4775	4.15456	12.1604	3.2799	14.6292	3.12349	15.1315	1.15338
8.46173	4.23015	13.4995	4.14823	12.1802	3.28231	14.6531	3.12478	15.1563	1.15989
8.47554	4.23676	13.5215	4.14183	12.2001	3.28484	14.677	3.12606	15.181	1.16646
8.48934	4.2435	13.5435	4.13536	12.22	3.28748	14.7009	3.12732	15.2057	1.1731
8.50314	4.25036	13.5656	4.12881	12.2398	3.29023	14.7248	3.12858	15.2304	1.1798
8.51695	4.25735	13.5876	4.12219	12.2597	3.2931	14.7487	3.12983	15.2552	1.18656
8.53075	4.26445	13.6096	4.11549	12.2796	3.29608	14.7726	3.13107	15.2799	1.19339
8.54455	4.27167	13.6316	4.10873	12.2995	3.29917	14.7965	3.1323	15.3046	1.20028
8.55836	4.279	13.6537	4.10189	12.3193	3.30237	14.8204	3.13352	15.3293	1.20723
8.57216	4.28643	13.6757	4.09498	12.3392	3.30568	14.8443	3.13473	15.3541	1.21425
8.58597	4.29397	13.6977	4.088	12.3591	3.3091	14.8682	3.13592	15.3788	1.22133
8.59977	4.30159	13.7197	4.08095	12.3789	3.31263	14.8921	3.13711	15.4035	1.22847
8.61357	4.3093	13.7417	4.07384	12.3988	3.31626	14.916	3.13828	15.4282	1.23568
8.62738	4.31709	13.7638	4.06665	12.4187	3.32	14.9399	3.13944	15.4529	1.24295
8.64118	4.32496	13.7858	4.05939	12.4385	3.32384	14.9638	3.14059	15.4777	1.25028
8.65498	4.3329	13.8078	4.05206	12.4584	3.32778	14.9878	3.14172	15.5024	1.25767
8.66879	4.3409	13.8298	4.04466	12.4783	3.33183	15.0116	3.14284	15.5271	1.26512
8.68259	4.34896	13.8519	4.0372	12.4982	3.33598	15.0356	3.14395	15.5518	1.27264
8.6964	4.35707	13.8739	4.02967	12.518	3.34023	15.0595	3.14504	15.5766	1.28022
8.7102	4.36522	13.8959	4.02207	12.5379	3.34457	15.0834	3.14612	15.6013	1.28786
8.724	4.37341	13.9179	4.0144	12.5578	3.34902	15.1073	3.14718	15.626	1.29556
8.73781	4.38163	13.9399	4.00667	12.5776	3.35356	15.1312	3.14823	15.6508	1.30332
8.75161	4.38987	13.962	3.99887	12.5975	3.3582	15.1551	3.14927	15.6755	1.31115
8.76542	4.39813	13.984	3.991	12.6174	3.36293	15.179	3.15029	15.7002	1.31903
8.77922	4.40639	14.006	3.98307	12.6372	3.36775	15.2029	3.15129	15.7249	1.32697
8.79302	4.41466	14.028	3.97507	12.6571	3.37267	15.2268	3.15228	15.7497	1.33498
8.80683	4.42291	14.0501	3.96701	12.677	3.37767	15.2507	3.15325	15.7744	1.34304
8.82063	4.43116	14.0721	3.95889	12.6968	3.38277	15.2746	3.1542	15.7991	1.35116
8.83443	4.43937	14.0941	3.9507	12.7167	3.38795	15.2985	3.15514	15.8238	1.35934
8.84824	4.44756	14.1161	3.94245	12.7366	3.39323	15.3224	3.15606	15.8485	1.36758
8.86204	4.45571	14.1381	3.93413	12.7565	3.39858	15.3463	3.15696	15.8733	1.37588
8.87585	4.46381	14.1602	3.92575	12.7763	3.40402	15.3702	3.15785	15.898	1.38423
8.88965	4.47185	14.1822	3.91731	12.7962	3.40955	15.3941	3.15872	15.9227	1.39265
8.90345	4.47983	14.2042	3.90881	12.8161	3.41515	15.418	3.15957	15.9474	1.40111
8.91726	4.48774	14.2262	3.90025	12.8359	3.42084	15.4419	3.1604	15.9722	1.40964
8.93106	4.49556	14.2483	3.89162	12.8558	3.42661	15.4658	3.16121	15.9969	1.41822
8.94486	4.50329	14.2703	3.88294	12.8757	3.43245	15.4897	3.162	16.0216	1.42686
8.95867	4.51093	14.2923	3.87419	12.8956	3.43837	15.5136	3.16278	16.0464	1.43555
8.97247	4.51846	14.3143	3.86539	12.9154	3.44436	15.5375	3.16353	16.0711	1.44429
8.98628	4.52587	14.3363	3.85652	12.9353	3.45043	15.5614	3.16427	16.0958	1.45309
9.00008	4.53315	14.3584	3.8476	12.9552	3.45657	15.5854	3.16499	16.1205	1.46194
9.01388	4.5403	14.3804	3.83862	12.975	3.46278	15.6092	3.16568	16.1453	1.47084
9.02769	4.54731	14.4024	3.82958	12.9949	3.46906	15.6332	3.16636	16.17	1.4798
9.04149	4.55417	14.4244	3.82049	13.0148	3.47541	15.6571	3.16701	16.1947	1.48881
9.0553	4.56086	14.4465	3.81133	13.0346	3.48182	15.681	3.16765	16.2194	1.49786
9.0691	4.56739	14.4685	3.80212	13.0545	3.4883	15.7049	3.16826	16.2441	1.50697
9.0829	4.57374	14.4905	3.79286	13.0744	3.49484	15.7288	3.16886	16.2689	1.51613
9.09671	4.5799	14.5125	3.78354	13.0942	3.50145	15.7527	3.16943	16.2936	1.52533
9.11051	4.58586	14.5345	3.77416	13.1141	3.50811	15.7766	3.16998	16.3183	1.53459
9.12431	4.59162	14.5566	3.76473	13.134	3.51484	15.8005	3.17051	16.343	1.54389
9.13812	4.59716	14.5786	3.75525	13.1539	3.52162	15.8244	3.17102	16.3678	1.55323
9.15192	4.60248	14.6006	3.74571	13.1737	3.52846	15.8483	3.17151	16.3925	1.56262
9.16573	4.60756	14.6226	3.73612	13.1936	3.53535	15.8722	3.17197	16.4172	1.57206
9.17953	4.61241	14.6446	3.72648	13.2135	3.54229	15.8961	3.17241	16.4419	1.58154
9.19333	4.61701	14.6667	3.71678	13.2333	3.54929	15.92	3.17283	16.4667	1.59107
9.20714	4.62135	14.6887	3.70703	13.2532	3.55633	15.9439	3.17323	16.4914	1.60063
9.22094	4.62542	14.7107	3.69723	13.2731	3.56342	15.9678	3.1736	16.5161	1.61024
9.23474	4.62922	14.7327	3.68738	13.2929	3.57056	15.9917	3.17395	16.5408	1.61989
9.24855	4.63274	14.7547	3.67748	13.3128	3.57775	16.0156	3.17428	16.5656	1.62958
9.26235	4.63596	14.7768	3.66753	13.3327	3.58498	16.0395	3.17458	16.5903	1.6393
9.27616	4.63889	14.7988	3.65753	13.3526	3.59224	16.0634	3.17486	16.615	1.64907
9.28996	4.64151	14.8208	3.64748	13.3724	3.59955	16.0873	3.17512	16.6397	1.65887
9.30376	4.64381	14.8428	3.63738	13.3923	3.6069	16.1112	3.17535	16.6645	1.66871
9.31757	4.64579	14.8649	3.62724	13.4122	3.61429	16.1351	3.17556	16.6892	1.67858
9.33137	4.64744	14.8869	3.61705	13.432	3.62171	16.159	3.17575	16.7139	1.68849
9.34518	4.64876	14.9089	3.60681	13.4519	3.62916	16.1829	3.17591	16.7386	1.69843
9.35898	4.64973	14.9309	3.59652	13.4718	3.63665	16.2068	3.17605	16.7634	1.7084
9.37278	4.65034	14.9529	3.58619	13.4916	3.64416	16.2308	3.17616	16.7881	1.7184
9.38659	4.6506	14.975	3.57581	13.5115	3.65171	16.2547	3.17625	16.8128	1.72844
9.40039	4.65049	14.997	3.56539	13.5314	3.65928	16.2786	3.17631	16.8375	1.7385
9.41419	4.65002	15.019	3.55492	13.5512	3.66687	16.3025	3.17635	16.8623	1.74859
9.428	4.64916	15.041	3.54441	13.5711	3.67449	16.3264	3.17636	16.887	1.7587
9.4418	4.64791	15.0631	3.53386	13.591	3.68214	16.3503	3.17635	16.9117	1.76884
9.45561	4.64628	15.0851	3.52326	13.6109	3.6898	16.3742	3.17631	16.9364	1.77901
9.46941	4.64425	15.1071	3.51262	13.6307	3.69748	16.3981	3.17625	16.9612	1.7892
9.48321	4.64182	15.1291	3.50194	13.6506	3.70518	16.422	3.17616	16.9859	1.79941
9.49702	4.63898	15.1511	3.49121	13.6705	3.71289	16.4459	3.17604	17.0106	1.80964
9.51082	4.63573	15.1732	3.48045	13.6903	3.72062	16.4698	3.1759	17.0353	1.81989
9.52462	4.63206	15.1952	3.46964	13.7102	3.72835	16.4937	3.17574	17.0601	1.83016
9.53843	4.62797	15.2172	3.4588	13.7301	3.7361	16.5176	3.17555	17.0848	1.84044
9.55223	4.62346	15.2392	3.44792	13.75	3.74386	16.5415	3.17533	17.1095	1.85075
9.56604	4.61851	15.2613	3.43699	13.7698	3.75162	16.5654	3.17509	17.1342	1.86106
9.57984	4.61313	15.2833	3.42603	13.7897	3.75939	16.5893	3.17482	17.159	1.87139
9.59364	4.60731	15.3053	3.41503	13.8096	3.76716	16.6132	3.17452	17.1837	1.88173
9.60745	4.60105	15.3273	3.40399	13.8294	3.77494	16.6371	3.1742	17.2084	1.89209
9.62125	4.59435	15.3493	3.39292	13.8493	3.78271	16.661	3.17385	17.2331	1.90245
9.63506	4.5872	15.3714	3.38181	13.8692	3.79048	16.6849	3.17347	17.2579	1.91282
9.64886	4.5796	15.3934	3.37066	13.889	3.79825	16.7088	3.17307	17.2826	1.9232
9.66266	4.57155	15.4154	3.35948	13.9089	3.80601	16.7327	3.17264	17.3073	1.93358
9.67647	4.56304	15.4374	3.34826	13.9288	3.81377	16.7566	3.17218	17.332	1.94396
9.69027	4.55408	15.4595	3.33701	13.9487	3.82152	16.7805	3.1717	17.3568	1.95435
9.70407	4.54466	15.4815	3.32573	13.9685	3.82925	16.8044	3.17119	17.3815	1.96474
9.71788	4.53478	15.5035	3.31441	13.9884	3.83698	16.8284	3.17065	17.4062	1.97513
9.73168	4.52444	15.5255	3.30306	14.0083	3.84469	16.8523	3.17008	17.4309	1.98552
9.74549	4.51365	15.5475	3.29167	14.0281	3.85239	16.8762	3.16949	17.4557	1.9959
9.75929	4.50239	15.5696	3.28026	14.048	3.86007	16.9001	3.16887	17.4804	2.00628
9.77309	4.49067	15.5916	3.26881	14.0679	3.86773	16.924	3.16822	17.5051	2.01666
9.7869	4.47849	15.6136	3.25733	14.0877	3.87537	16.9479	3.16755	17.5298	2.02702
9.8007	4.46585	15.6356	3.24582	14.1076	3.88298	16.9718	3.16684	17.5545	2.03738
9.8145	4.45275	15.6577	3.23428	14.1275	3.89058	16.9957	3.16611	17.5793	2.04773
9.82831	4.4392	15.6797	3.22272	14.1473	3.89815	17.0196	3.16536	17.604	2.05806
9.84211	4.42518	15.7017	3.21112	14.1672	3.90569	17.0435	3.16457	17.6287	2.06839
9.85592	4.41072	15.7237	3.1995	14.1871	3.9132	17.0674	3.16375	17.6534	2.07869
9.86972	4.3958	15.7457	3.18784	14.207	3.92068	17.0913	3.16291	17.6782	2.08898
9.88352	4.38043	15.7678	3.17616	14.2268	3.92813	17.1152	3.16204	17.7029	2.09925
9.89733	4.36461	15.7898	3.16446	14.2467	3.93554	17.1391	3.16114	17.7276	2.10951
9.91113	4.34834	15.8118	3.15273	14.2666	3.94292	17.163	3.16022	17.7523	2.11974
9.92493	4.33163	15.8338	3.14097	14.2864	3.95027	17.1869	3.15926	17.7771	2.12995
9.93874	4.31449	15.8559	3.12919	14.3063	3.95757	17.2108	3.15828	17.8018	2.14013
9.95254	4.29691	15.8779	3.11738	14.3262	3.96483	17.2347	3.15727	17.8265	2.15029
9.96635	4.27889	15.8999	3.10555	14.346	3.97205	17.2586	3.15623	17.8513	2.16042
9.98015	4.26045	15.9219	3.09369	14.3659	3.97923	17.2825	3.15516	17.876	2.17052
9.99395	4.24158	15.9439	3.08181	14.3858	3.98636	17.3064	3.15407	17.9007	2.1806
10.0078	4.2223	15.966	3.06991	14.4057	3.99345	17.3303	3.15294	17.9254	2.19064
10.0216	4.2026	15.988	3.05799	14.4255	4.00048	17.3542	3.15179	17.9502	2.20064
10.0354	4.1825	16.01	3.04604	14.4454	4.00747	17.3781	3.15061	17.9749	2.21061
10.0492	4.16199	16.032	3.03407	14.4653	4.0144	17.402	3.1494	17.9996	2.22055
10.063	4.14108	16.0541	3.02209	14.4851	4.02129	17.426	3.14816	18.0243	2.23044
10.0768	4.11978	16.0761	3.01008	14.505	4.02811	17.4499	3.14689	18.0491	2.2403
10.0906	4.09809	16.0981	2.99805	14.5249	4.03488	17.4737	3.1456	18.0738	2.25011
10.1044	4.07603	16.1201	2.98601	14.5447	4.04159	17.4977	3.14427	18.0985	2.25988
10.1182	4.05359	16.1421	2.97394	14.5646	4.04824	17.5216	3.14292	18.1232	2.2696
10.132	4.03078	16.1642	2.96186	14.5845	4.05483	17.5455	3.14153	18.148	2.27928
10.1458	4.00762	16.1862	2.94976	14.6044	4.06136	17.5694	3.14012	18.1727	2.28891
10.1596	3.9841	16.2082	2.93764	14.6242	4.06782	17.5933	3.13868	18.1974	2.29849
10.1734	3.96024	16.2302	2.92551	14.6441	4.07422	17.6172	3.13721	18.2221	2.30802
10.1872	3.93604	16.2523	2.91336	14.664	4.08055	17.6411	3.13572	18.2468	2.3175
10.201	3.91151	16.2743	2.90119	14.6838	4.08681	17.665	3.13419	18.2716	2.32692
10.2148	3.88666	16.2963	2.88901	14.7037	4.093	17.6889	3.13263	18.2963	2.33629
10.2286	3.86149	16.3183	2.87682	14.7236	4.09912	17.7128	3.13105	18.321	2.34559
10.2424	3.83602	16.3403	2.86461	14.7434	4.10517	17.7367	3.12943	18.3457	2.35484
10.2562	3.81025	16.3624	2.85239	14.7633	4.11114	17.7606	3.12779	18.3705	2.36403
10.27	3.78419	16.3844	2.84015	14.7832	4.11704	17.7845	3.12612	18.3952	2.37315
10.2838	3.75785	16.4064	2.8279	14.8031	4.12285	17.8084	3.12442	18.4199	2.38221
10.2976	3.73124	16.4284	2.81564	14.8229	4.12859	17.8323	3.12269	18.4446	2.39121
10.3114	3.70437	16.4505	2.80337	14.8428	4.13425	17.8562	3.12093	18.4694	2.40014
10.3253	3.67724	16.4725	2.79108	14.8627	4.13983	17.8801	3.11914	18.4941	2.40899
10.3391	3.64987	16.4945	2.77879	14.8825	4.14532	17.904	3.11732	18.5188	2.41778
10.3529	3.62226	16.5165	2.76649	14.9024	4.15073	17.9279	3.11548	18.5435	2.4265
10.3667	3.59442	16.5385	2.75417	14.9223	4.15605	17.9518	3.1136	18.5683	2.43514
10.3805	3.56637	16.5606	2.74185	14.9421	4.16129	17.9757	3.11169	18.593	2.4437
10.3943	3.53811	16.5826	2.72952	14.962	4.16643	17.9996	3.10976	18.6177	2.45219
10.4081	3.50965	16.6046	2.71718	14.9819	4.17149	18.0235	3.1078	18.6424	2.46061
10.4219	3.481	16.6266	2.70483	15.0017	4.17646	18.0475	3.1058	18.6672	2.46894
10.4357	3.45217	16.6486	2.69247	15.0216	4.18133	18.0713	3.10378	18.6919	2.47719
10.4495	3.42317	16.6707	2.68011	15.0415	4.18611	18.0953	3.10173	18.7166	2.48536
10.4633	3.39401	16.6927	2.66774	15.0614	4.19079	18.1192	3.09965	18.7413	2.49344
10.4771	3.3647	16.7147	2.65537	15.0812	4.19538	18.1431	3.09754	18.7661	2.50144
10.4909	3.33526	16.7367	2.64299	15.1011	4.19987	18.167	3.0954	18.7908	2.50935
10.5047	3.30568	16.7588	2.6306	15.121	4.20426	18.1909	3.09324	18.8155	2.51717
10.5185	3.27597	16.7808	2.61822	15.1408	4.20855	18.2148	3.09104	18.8402	2.5249
10.5323	3.24616	16.8028	2.60582	15.1607	4.21274	18.2387	3.08881	18.865	2.53254
10.5461	3.21625	16.8248	2.59343	15.1806	4.21683	18.2626	3.08656	18.8897	2.54009
10.5599	3.18624	16.8468	2.58103	15.2005	4.22081	18.2865	3.08427	18.9144	2.54754
10.5737	3.15615	16.8689	2.56862	15.2203	4.22469	18.3104	3.08196	18.9391	2.55489
10.5875	3.12599	16.8909	2.55622	15.2402	4.22846	18.3343	3.07962	18.9639	2.56215
10.6013	3.09577	16.9129	2.54381	15.2601	4.23213	18.3582	3.07725	18.9886	2.56931
10.6151	3.06549	16.9349	2.53141	15.2799	4.23569	18.3821	3.07484	19.0133	2.57637
10.6289	3.03517	16.957	2.519	15.2998	4.23914	18.406	3.07241	19.038	2.58333
10.6427	3.00482	16.979	2.50659	15.3197	4.24247	18.4299	3.06995	19.0628	2.59019
10.6565	2.97444	17.001	2.49418	15.3395	4.2457	18.4538	3.06747	19.0875	2.59694
10.6703	2.94404	17.023	2.48177	15.3594	4.24882	18.4777	3.06495	19.1122	2.60359
10.6841	2.91364	17.045	2.46937	15.3793	4.25182	18.5016	3.0624	19.1369	2.61013
10.698	2.88324	17.0671	2.45696	15.3992	4.2547	18.5255	3.05983	19.1617	2.61656
10.7118	2.85285	17.0891	2.44456	15.419	4.25748	18.5494	3.05722	19.1864	2.62288
10.7256	2.82248	17.1111	2.43216	15.4389	4.26013	18.5733	3.05459	19.2111	2.62909
10.7394	2.79214	17.1331	2.41976	15.4588	4.26267	18.5972	3.05192	19.2358	2.63519
10.7532	2.76184	17.1552	2.40737	15.4786	4.26509	18.6211	3.04923	19.2606	2.64118
10.767	2.73159	17.1772	2.39498	15.4985	4.26739	18.6451	3.04651	19.2853	2.64706
10.7808	2.70139	17.1992	2.38259	15.5184	4.26957	18.6689	3.04376	19.31	2.65282
10.7946	2.67126	17.2212	2.37021	15.5382	4.27162	18.6928	3.04098	19.3347	2.65846
10.8084	2.6412	17.2432	2.35783	15.5581	4.27356	18.7168	3.03817	19.3595	2.66399
10.8222	2.61122	17.2653	2.34546	15.578	4.27538	18.7407	3.03533	19.3842	2.6694
10.836	2.58133	17.2873	2.33309	15.5978	4.27707	18.7646	3.03247	19.4089	2.67469
10.8498	2.55153	17.3093	2.32073	15.6177	4.27863	18.7885	3.02957	19.4336	2.67985
10.8636	2.52184	17.3313	2.30838	15.6376	4.28007	18.8124	3.02665	19.4584	2.6849
10.8774	2.49226	17.3533	2.29603	15.6575	4.28139	18.8363	3.02369	19.4831	2.68982
10.8912	2.4628	17.3754	2.28369	15.6773	4.28257	18.8602	3.02071	19.5078	2.69463
10.905	2.43347	17.3974	2.27136	15.6972	4.28363	18.8841	3.0177	19.5325	2.6993
10.9188	2.40427	17.4194	2.25904	15.7171	4.28457	18.908	3.01466	19.5573	2.70385
10.9326	2.37521	17.4414	2.24672	15.7369	4.28537	18.9319	3.01159	19.582	2.70828
10.9464	2.34629	17.4635	2.23442	15.7568	4.28604	18.9558	3.0085	19.6067	2.71258
10.9602	2.31754	17.4855	2.22212	15.7767	4.28658	18.9797	3.00537	19.6314	2.71675
10.974	2.28894	17.5075	2.20984	15.7965	4.287	19.0036	3.00222	19.6562	2.72079
10.9878	2.26051	17.5295	2.19756	15.8164	4.28728	19.0275	2.99903	19.6809	2.7247
11.0016	2.23225	17.5515	2.1853	15.8363	4.28742	19.0514	2.99582	19.7056	2.72848
11.0154	2.20417	17.5736	2.17305	15.8562	4.28744	19.0753	2.99258	19.7303	2.73213
11.0292	2.17627	17.5956	2.1608	15.876	4.28732	19.0992	2.98931	19.7551	2.73565
11.043	2.14856	17.6176	2.14857	15.8959	4.28707	19.1231	2.98601	19.7798	2.73903
11.0569	2.12105	17.6396	2.13636	15.9158	4.28668	19.147	2.98269	19.8045	2.74229
11.0707	2.09374	17.6617	2.12415	15.9356	4.28616	19.1709	2.97933	19.8292	2.7454
11.0845	2.06664	17.6837	2.11196	15.9555	4.2855	19.1948	2.97595	19.854	2.74839
11.0983	2.03975	17.7057	2.09978	15.9754	4.2847	19.2187	2.97254	19.8787	2.75124
11.1121	2.01307	17.7277	2.08762	15.9953	4.28377	19.2426	2.96909	19.9034	2.75395
11.1259	1.98661	17.7497	2.07547	16.0151	4.28271	19.2665	2.96563	19.9281	2.75652
11.1397	1.96037	17.7718	2.06333	16.035	4.2815	19.2904	2.96213	19.9529	2.75896
11.1535	1.93437	17.7938	2.05121	16.0548	4.28016	19.3144	2.9586	19.9776	2.76127
11.1673	1.90859	17.8158	2.0391	16.0747	4.27867	19.3383	2.95505	20.0023	2.76343
11.1811	1.88305	17.8378	2.02701	16.0946	4.27705	19.3622	2.95147	20.027	2.76546
11.1949	1.85775	17.8599	2.01494	16.1145	4.27529	19.3861	2.94786	20.0517	2.76734
11.2087	1.8327	17.8819	2.00288	16.1343	4.2734	19.41	2.94422	20.0765	2.76909
11.2225	1.80789	17.9039	1.99084	16.1542	4.27136	19.4339	2.94055	20.1012	2.7707
11.2363	1.78332	17.9259	1.97882	16.1741	4.26918	19.4578	2.93686	20.1259	2.77217
11.2501	1.75901	17.9479	1.96681	16.1939	4.26686	19.4817	2.93313	20.1506	2.7735
11.2639	1.73496	17.97	1.95482	16.2138	4.2644	19.5056	2.92938	20.1754	2.77469
11.2777	1.71116	17.992	1.94285	16.2337	4.2618	19.5295	2.9256	20.2001	2.77574
11.2915	1.68762	18.014	1.9309	16.2536	4.25906	19.5534	2.9218	20.2248	2.77665
11.3053	1.66434	18.036	1.91897	16.2734	4.25618	19.5773	2.91796	20.2495	2.77741
11.3191	1.64132	18.0581	1.90705	16.2933	4.25315	19.6012	2.9141	20.2743	2.77804
11.3329	1.61857	18.0801	1.89516	16.3132	4.24999	19.6251	2.91021	20.299	2.77852
11.3467	1.59609	18.1021	1.88328	16.333	4.24668	19.649	2.90629	20.3237	2.77887
11.3605	1.57387	18.1241	1.87143	16.3529	4.24323	19.6729	2.90234	20.3484	2.77907
11.3743	1.55193	18.1461	1.85959	16.3728	4.23964	19.6968	2.89837	20.3732	2.77913
11.3881	1.53025	18.1682	1.84778	16.3926	4.23591	19.7207	2.89437	20.3979	2.77905
11.4019	1.50885	18.1902	1.83599	16.4125	4.23203	19.7446	2.89034	20.4226	2.77883
11.4157	1.48772	18.2122	1.82421	16.4324	4.22801	19.7685	2.88628	20.4474	2.77846
11.4296	1.46686	18.2342	1.81246	16.4522	4.22385	19.7924	2.8822	20.4721	2.77796
11.4434	1.44627	18.2563	1.80074	16.4721	4.21955	19.8163	2.87808	20.4968	2.77731
11.4572	1.42596	18.2783	1.78903	16.492	4.21511	19.8402	2.87394	20.5215	2.77652
11.471	1.40593	18.3003	1.77735	16.5119	4.21052	19.8641	2.86978	20.5463	2.7756
11.4848	1.38616	18.3223	1.76569	16.5317	4.20579	19.888	2.86558	20.571	2.77453
11.4986	1.36668	18.3443	1.75405	16.5516	4.20092	19.912	2.86136	20.5957	2.77332
11.5124	1.34746	18.3664	1.74244	16.5715	4.19591	19.9359	2.85711	20.6204	2.77197
11.5262	1.32852	18.3884	1.73085	16.5913	4.19076	19.9598	2.85284	20.6452	2.77048
11.54	1.30985	18.4104	1.71928	16.6112	4.18546	19.9837	2.84853	20.6699	2.76885
11.5538	1.29146	18.4324	1.70774	16.6311	4.18002	20.0076	2.8442	20.6946	2.76708
11.5676	1.27334	18.4545	1.69623	16.651	4.17444	20.0315	2.83984	20.7193	2.76517
11.5814	1.25548	18.4765	1.68474	16.6708	4.16872	20.0554	2.83546	20.744	2.76313
11.5952	1.2379	18.4985	1.67327	16.6907	4.16286	20.0793	2.83105	20.7688	2.76094
11.609	1.22059	18.5205	1.66183	16.7106	4.15686	20.1032	2.82661	20.7935	2.75862
11.6228	1.20355	18.5425	1.65042	16.7304	4.15071	20.1271	2.82214	20.8182	2.75616
11.6366	1.18677	18.5646	1.63903	16.7503	4.14443	20.151	2.81765	20.8429	2.75357
11.6504	1.17026	18.5866	1.62767	16.7702	4.138	20.1749	2.81313	20.8677	2.75083
11.6642	1.15401	18.6086	1.61633	16.79	4.13144	20.1988	2.80858	20.8924	2.74797
11.678	1.13802	18.6306	1.60502	16.8099	4.12474	20.2227	2.80401	20.9171	2.74496
11.6918	1.1223	18.6527	1.59374	16.8298	4.11789	20.2466	2.79941	20.9418	2.74183
11.7056	1.10683	18.6747	1.58249	16.8497	4.11091	20.2705	2.79479	20.9666	2.73855
11.7194	1.09162	18.6967	1.57126	16.8695	4.10379	20.2944	2.79013	20.9913	2.73515
11.7332	1.07667	18.7187	1.56006	16.8894	4.09653	20.3183	2.78545	21.016	2.73161
11.747	1.06197	18.7407	1.54889	16.9093	4.08913	20.3422	2.78075	21.0407	2.72794
11.7608	1.04752	18.7628	1.53775	16.9291	4.0816	20.3661	2.77601	21.0655	2.72414
11.7746	1.03332	18.7848	1.52663	16.949	4.07393	20.39	2.77126	21.0902	2.72021
11.7884	1.01937	18.8068	1.51555	16.9689	4.06612	20.4139	2.76647	21.1149	2.71615
11.8023	1.00566	18.8288	1.50449	16.9887	4.05818	20.4378	2.76166	21.1396	2.71197
11.8161	0.9922	18.8509	1.49347	17.0086	4.0501	20.4617	2.75682	21.1644	2.70765
11.8299	0.97897	18.8729	1.48247	17.0285	4.04188	20.4856	2.75196	21.1891	2.70321
11.8437	0.96598	18.8949	1.4715	17.0483	4.03353	20.5096	2.74707	21.2138	2.69864
11.8575	0.95323	18.9169	1.46057	17.0682	4.02505	20.5334	2.74215	21.2385	2.69394
11.8713	0.94071	18.9389	1.44966	17.0881	4.01643	20.5574	2.73721	21.2633	2.68912
11.8851	0.92842	18.961	1.43878	17.108	4.00768	20.5813	2.73225	21.288	2.68418
11.8989	0.91636	18.983	1.42794	17.1278	3.99879	20.6052	2.72725	21.3127	2.67912
11.9127	0.90452	19.005	1.41712	17.1477	3.98978	20.6291	2.72223	21.3374	2.67393
11.9265	0.8929	19.027	1.40634	17.1676	3.98063	20.653	2.71719	21.3622	2.66862
11.9403	0.88151	19.0491	1.39559	17.1874	3.97135	20.6769	2.71212	21.3869	2.6632
11.9541	0.87033	19.0711	1.38487	17.2073	3.96195	20.7008	2.70702	21.4116	2.65766
11.9679	0.85936	19.0931	1.37418	17.2272	3.95241	20.7247	2.7019	21.4363	2.652
11.9817	0.84861	19.1151	1.36352	17.2471	3.94274	20.7486	2.69675	21.4611	2.64622
11.9955	0.83806	19.1371	1.35289	17.2669	3.93295	20.7725	2.69158	21.4858	2.64033
12.0093	0.82772	19.1592	1.3423	17.2868	3.92303	20.7964	2.68638	21.5105	2.63432
12.0231	0.81759	19.1812	1.33174	17.3067	3.91298	20.8203	2.68116	21.5352	2.62821
12.0369	0.80765	19.2032	1.32121	17.3265	3.9028	20.8442	2.67591	21.56	2.62198
12.0507	0.79791	19.2252	1.31072	17.3464	3.8925	20.8681	2.67063	21.5847	2.61564
12.0645	0.78836	19.2473	1.30025	17.3663	3.88208	20.892	2.66534	21.6094	2.60919
12.0783	0.779	19.2693	1.28982	17.3861	3.87153	20.9159	2.66001	21.6341	2.60263
12.0921	0.76983	19.2913	1.27943	17.406	3.86086	20.9398	2.65466	21.6589	2.59597
12.1059	0.76085	19.3133	1.26907	17.4259	3.85006	20.9637	2.64929	21.6836	2.58921
12.1197	0.75205	19.3353	1.25874	17.4458	3.83915	20.9876	2.64389	21.7083	2.58233
12.1335	0.74343	19.3574	1.24844	17.4656	3.82811	21.0115	2.63846	21.733	2.57536
12.1473	0.73499	19.3794	1.23818	17.4855	3.81695	21.0354	2.63301	21.7578	2.56829
12.1611	0.72671	19.4014	1.22795	17.5054	3.80568	21.0593	2.62754	21.7825	2.56111
12.175	0.71861	19.4234	1.21776	17.5252	3.79429	21.0832	2.62204	21.8072	2.55384
12.1888	0.71068	19.4455	1.2076	17.5451	3.78278	21.1072	2.61652	21.8319	2.54647
12.2026	0.70292	19.4675	1.19748	17.565	3.77115	21.131	2.61097	21.8567	2.539
12.2164	0.69531	19.4895	1.18739	17.5848	3.75941	21.1549	2.6054	21.8814	2.53144
12.2302	0.68787	19.5115	1.17734	17.6047	3.74755	21.1789	2.5998	21.9061	2.52379
12.244	0.68058	19.5335	1.16732	17.6246	3.73558	21.2028	2.59418	21.9308	2.51605
12.2578	0.67344	19.5556	1.15734	17.6444	3.72349	21.2267	2.58854	21.9556	2.50821
12.2716	0.66646	19.5776	1.14739	17.6643	3.7113	21.2506	2.58287	21.9803	2.50029
12.2854	0.65962	19.5996	1.13748	17.6842	3.69899	21.2745	2.57717	22.005	2.49228
12.2992	0.65293	19.6216	1.1276	17.704	3.68658	21.2984	2.57146	22.0297	2.48418
12.313	0.64638	19.6436	1.11776	17.7239	3.67405	21.3223	2.56572	22.0544	2.47601
12.3268	0.63997	19.6657	1.10796	17.7438	3.66142	21.3462	2.55995	22.0792	2.46774
12.3406	0.6337	19.6877	1.09819	17.7637	3.64868	21.3701	2.55416	22.1039	2.4594
12.3544	0.62757	19.7097	1.08845	17.7835	3.63583	21.394	2.54835	22.1286	2.45098
12.3682	0.62156	19.7317	1.07876	17.8034	3.62288	21.4179	2.54251	22.1533	2.44248
12.382	0.61569	19.7538	1.0691	17.8233	3.60982	21.4418	2.53665	22.1781	2.4339
12.3958	0.60994	19.7758	1.05947	17.8431	3.59666	21.4657	2.53076	22.2028	2.42525
12.4096	0.60432	19.7978	1.04989	17.863	3.5834	21.4896	2.52486	22.2275	2.41652
12.4234	0.59882	19.8198	1.04033	17.8829	3.57004	21.5135	2.51892	22.2523	2.40772
12.4372	0.59344	19.8418	1.03082	17.9028	3.55658	21.5374	2.51297	22.277	2.39885
12.451	0.58817	19.8639	1.02134	17.9226	3.54302	21.5613	2.50699	22.3017	2.38992
12.4648	0.58302	19.8859	1.0119	17.9425	3.52936	21.5852	2.50099	22.3264	2.38091
12.4786	0.57798	19.9079	1.0025	17.9624	3.51561	21.6091	2.49496	22.3512	2.37184
12.4924	0.57305	19.9299	0.99313	17.9822	3.50176	21.633	2.48892	22.3759	2.36271
12.5062	0.56823	19.952	0.98381	18.0021	3.48781	21.6569	2.48284	22.4006	2.35351
12.52	0.56352	19.974	0.97452	18.022	3.47378	21.6808	2.47675	22.4253	2.34426
12.5338	0.5589	19.996	0.96526	18.0418	3.45965	21.7047	2.47063	22.4501	2.33494
12.5477	0.55439	20.018	0.95605	18.0617	3.44543	21.7286	2.46449	22.4748	2.32557
12.5615	0.54998	20.04	0.94687	18.0816	3.43111	21.7525	2.45833	22.4995	2.31614
12.5753	0.54566	20.0621	0.93773	18.1014	3.41672	21.7765	2.45214	22.5242	2.30665
12.5891	0.54143	20.0841	0.92862	18.1213	3.40223	21.8004	2.44594	22.549	2.29712
12.6029	0.5373	20.1061	0.91956	18.1412	3.38765	21.8243	2.4397	22.5737	2.28753
12.6167	0.53326	20.1281	0.91053	18.1611	3.373	21.8482	2.43345	22.5984	2.27789
12.6305	0.52931	20.1502	0.90154	18.1809	3.35825	21.8721	2.42718	22.6231	2.26821
12.6443	0.52544	20.1722	0.89259	18.2008	3.34343	21.896	2.42088	22.6478	2.25848
12.6581	0.52166	20.1942	0.88368	18.2207	3.32852	21.9199	2.41456	22.6726	2.2487
12.6719	0.51796	20.2162	0.8748	18.2405	3.31353	21.9438	2.40821	22.6973	2.23888
12.6857	0.51434	20.2382	0.86596	18.2604	3.29846	21.9677	2.40185	22.722	2.22902
12.6995	0.5108	20.2603	0.85716	18.2803	3.28332	21.9916	2.39546	22.7467	2.21912
12.7133	0.50733	20.2823	0.8484	18.3001	3.26809	22.0155	2.38905	22.7715	2.20918
12.7271	0.50394	20.3043	0.83968	18.32	3.25279	22.0394	2.38262	22.7962	2.1992
12.7409	0.50063	20.3263	0.831	18.3399	3.23742	22.0633	2.37617	22.8209	2.18919
12.7547	0.49738	20.3483	0.82235	18.3598	3.22197	22.0872	2.36969	22.8456	2.17915
12.7685	0.49421	20.3704	0.81375	18.3796	3.20645	22.1111	2.36319	22.8704	2.16907
12.7823	0.4911	20.3924	0.80518	18.3995	3.19086	22.135	2.35667	22.8951	2.15896
12.7961	0.48806	20.4144	0.79665	18.4194	3.1752	22.1589	2.35013	22.9198	2.14883
12.8099	0.48508	20.4364	0.78816	18.4392	3.15948	22.1828	2.34357	22.9445	2.13867
12.8237	0.48217	20.4585	0.77971	18.4591	3.14368	22.2067	2.33699	22.9693	2.12848
12.8375	0.47932	20.4805	0.77129	18.479	3.12782	22.2306	2.33038	22.994	2.11827
12.8513	0.47654	20.5025	0.76292	18.4989	3.11189	22.2545	2.32376	23.0187	2.10803
12.8651	0.47381	20.5245	0.75458	18.5187	3.0959	22.2784	2.31711	23.0434	2.09778
12.8789	0.47113	20.5465	0.74628	18.5386	3.07985	22.3023	2.31044	23.0682	2.0875
12.8927	0.46852	20.5686	0.73802	18.5585	3.06374	22.3263	2.30375	23.0929	2.07721
12.9066	0.46596	20.5906	0.72981	18.5783	3.04756	22.3501	2.29704	23.1176	2.0669
12.9204	0.46345	20.6126	0.72162	18.5982	3.03133	22.3741	2.29031	23.1423	2.05658
12.9342	0.461	20.6346	0.71348	18.6181	3.01504	22.398	2.28356	23.1671	2.04624
12.948	0.4586	20.6567	0.70538	18.6379	2.9987	22.4219	2.27679	23.1918	2.03589
12.9618	0.45624	20.6787	0.69731	18.6578	2.9823	22.4458	2.26999	23.2165	2.02553
12.9756	0.45394	20.7007	0.68929	18.6777	2.96584	22.4697	2.26318	23.2412	2.01516
12.9894	0.45169	20.7227	0.6813	18.6975	2.94934	22.4936	2.25634	23.266	2.00479
13.0032	0.44948	20.7447	0.67335	18.7174	2.93278	22.5175	2.24949	23.2907	1.99441
13.017	0.44731	20.7668	0.66545	18.7373	2.91618	22.5414	2.24261	23.3154	1.98402
13.0308	0.44519	20.7888	0.65758	18.7572	2.89952	22.5653	2.23571	23.3401	1.97364
13.0446	0.44312	20.8108	0.64974	18.777	2.88282	22.5892	2.2288	23.3649	1.96325
13.0584	0.44108	20.8328	0.64195	18.7969	2.86607	22.6131	2.22186	23.3896	1.95286
13.0722	0.43909	20.8548	0.6342	18.8168	2.84928	22.637	2.2149	23.4143	1.94247
13.086	0.43714	20.8769	0.62648	18.8366	2.83244	22.6609	2.20793	23.439	1.93208
13.0998	0.43522	20.8989	0.61881	18.8565	2.81557	22.6848	2.20093	23.4638	1.9217
13.1136	0.43335	20.9209	0.61117	18.8764	2.79865	22.7087	2.19391	23.4885	1.91133
13.1274	0.43151	20.9429	0.60357	18.8962	2.78169	22.7326	2.18688	23.5132	1.90096
13.1412	0.42971	20.965	0.59601	18.9161	2.76469	22.7565	2.17982	23.5379	1.8906
13.155	0.42794	20.987	0.58849	18.936	2.74766	22.7804	2.17274	23.5627	1.88024
13.1688	0.42621	21.009	0.58101	18.9559	2.73059	22.8043	2.16565	23.5874	1.8699
13.1826	0.42452	21.031	0.57357	18.9757	2.71349	22.8282	2.15853	23.6121	1.85958
13.1964	0.42286	21.053	0.56617	18.9956	2.69635	22.8521	2.1514	23.6368	1.84926
13.2102	0.42122	21.0751	0.5588	19.0155	2.67918	22.876	2.14425	23.6616	1.83896
13.224	0.41963	21.0971	0.55147	19.0353	2.66198	22.8999	2.13707	23.6863	1.82868
13.2378	0.41806	21.1191	0.54419	19.0552	2.64475	22.9238	2.12988	23.711	1.81841
13.2516	0.41652	21.1411	0.53694	19.0751	2.6275	22.9477	2.12267	23.7357	1.80816
13.2655	0.41501	21.1632	0.52973	19.0949	2.61021	22.9717	2.11544	23.7605	1.79793
13.2793	0.41353	21.1852	0.52255	19.1148	2.5929	22.9956	2.10819	23.7852	1.78773
13.2931	0.41208	21.2072	0.51542	19.1347	2.57557	23.0195	2.10092	23.8099	1.77754
13.3069	0.41066	21.2292	0.50832	19.1546	2.55821	23.0434	2.09363	23.8346	1.76738
13.3207	0.40926	21.2512	0.50127	19.1744	2.54083	23.0673	2.08633	23.8594	1.75724
13.3345	0.40789	21.2733	0.49425	19.1943	2.52343	23.0912	2.079	23.8841	1.74713
13.3483	0.40655	21.2953	0.48727	19.2142	2.50601	23.1151	2.07166	23.9088	1.73704
13.3621	0.40523	21.3173	0.48033	19.234	2.48857	23.139	2.0643	23.9335	1.72699
13.3759	0.40394	21.3393	0.47342	19.2539	2.47111	23.1629	2.05692	23.9583	1.71696
13.3897	0.40267	21.3614	0.46656	19.2738	2.45364	23.1868	2.04952	23.983	1.70696
13.4035	0.40142	21.3834	0.45973	19.2936	2.43615	23.2107	2.04211	24.0077	1.69699
13.4173	0.4002	21.4054	0.45294	19.3135	2.41865	23.2346	2.03467	24.0324	1.68706
13.4311	0.39899	21.4274	0.44619	19.3334	2.40114	23.2585	2.02722	24.0572	1.67716
13.4449	0.39781	21.4494	0.43948	19.3532	2.38362	23.2824	2.01975	24.0819	1.66729
13.4587	0.39666	21.4715	0.4328	19.3731	2.36609	23.3063	2.01226	24.1066	1.65746
13.4725	0.39552	21.4935	0.42616	19.393	2.34854	23.3302	2.00475	24.1313	1.64766
13.4863	0.3944	21.5155	0.41956	19.4129	2.331	23.3541	1.99723	24.1561	1.6379
13.5001	0.39331	21.5375	0.413	19.4327	2.31344	23.378	1.98969	24.1808	1.62818
13.5139	0.39223	21.5596	0.40648	19.4526	2.29588	23.4019	1.98213	24.2055	1.61849
13.5277	0.39117	21.5816	0.39999	19.4725	2.27832	23.4258	1.97455	24.2302	1.60885
13.5415	0.39014	21.6036	0.39354	19.4923	2.26075	23.4497	1.96696	24.255	1.59925
13.5553	0.38912	21.6256	0.38713	19.5122	2.24318	23.4736	1.95935	24.2797	1.58969
13.5691	0.38812	21.6476	0.38076	19.5321	2.22561	23.4975	1.95172	24.3044	1.58017
13.5829	0.38713	21.6697	0.37442	19.552	2.20804	23.5214	1.94407	24.3291	1.5707
13.5968	0.38617	21.6917	0.36812	19.5718	2.19047	23.5453	1.93641	24.3539	1.56127
13.6105	0.38522	21.7137	0.36186	19.5917	2.17291	23.5693	1.92873	24.3786	1.55188
13.6243	0.38428	21.7357	0.35563	19.6116	2.15535	23.5932	1.92103	24.4033	1.54254
13.6382	0.38337	21.7578	0.34944	19.6314	2.1378	23.6171	1.91332	24.428	1.53325
13.652	0.38247	21.7798	0.34329	19.6513	2.12025	23.641	1.90559	24.4528	1.524
13.6658	0.38158	21.8018	0.33718	19.6712	2.10271	23.6649	1.89784	24.4775	1.5148
13.6796	0.38071	21.8238	0.3311	19.691	2.08518	23.6888	1.89008	24.5022	1.50565
13.6934	0.37986	21.8458	0.32506	19.7109	2.06765	23.7127	1.8823	24.5269	1.49655
13.7072	0.37902	21.8679	0.31905	19.7308	2.05014	23.7366	1.8745	24.5516	1.4875
13.721	0.37819	21.8899	0.31309	19.7507	2.03264	23.7605	1.86669	24.5764	1.4785
13.7348	0.37738	21.9119	0.30715	19.7705	2.01516	23.7844	1.85886	24.6011	1.46955
13.7486	0.37659	21.9339	0.30126	19.7904	1.99768	23.8083	1.85101	24.6258	1.46065
13.7624	0.3758	21.956	0.2954	19.8103	1.98022	23.8322	1.84315	24.6505	1.45181
13.7762	0.37503	21.978	0.28958	19.8301	1.96278	23.8561	1.83528	24.6753	1.44302
13.79	0.37428	22	0.28379	19.85	1.94536	23.88	1.82738	24.7	1.43428

[truncated: 10 more sheets: SI_Figure 18b, SI_Figure 18d, SI_Figure 19a, SI_Figure 19b, SI_Figure 19c, SI_Figure 20a, SI_Figure 20b, SI_Figure 24b, SI_Figure 28b, SI_Figure 32b]
